# Supplementary material for: Auxiliary subunits reshape structural asymmetry and functional plasticity in heterotetrameric GluA1/A2 AMPA receptor core
Source: Nat Commun. 2026 Mar 28;17:4191. doi: 10.1038/s41467-026-71063-1 (PMC13153358; doi:10.1038/s41467-026-71063-1)
Supplement: Supplementary file 3 — Supplementary Data 1 [file 41467_2026_71063_MOESM3_ESM.xlsx]

## Sheet: combined_protein
Protein	Protein ID	Entry Name	Gene	Protein Length	Organism	Protein Existence	Description	Protein Probability	Top Peptide Probability	Combined Total Peptides	Combined Spectral Count	Combined Unique Spectral Count	Combined Total Spectral Count	GluA1A2 Spectral Count	GluA1A2 Unique Spectral Count	GluA1A2 Total Spectral Count	GluA1A2 Intensity	Indistinguishable Proteins
hCNIH1	hCNIH1	hCNIH1		144			hCNIH1	1	0.999	2	10	0	10	10	0	10	195762560	sp|O95406|CNIH1_HUMAN
hCNIH2	hCNIH2	hCNIH2		160			hCNIH2	1	0.999	2	2	0	2	2	0	2	28114232	sp|Q6PI25|CNIH2_HUMAN
hCNIH3	hCNIH3	hCNIH3		160			hCNIH3	1	0.999	1	2	0	2	2	0	2	151764560	sp|Q8TBE1|CNIH3_HUMAN
hCNIH4	hCNIH4	hCNIH4		139			hCNIH4	1	0.999	1	4	0	4	4	0	4	213575616	sp|Q9P003|CNIH4_HUMAN
rGRIA1	rGRIA1	rGRIA1		907			rGRIA1	1	0.999	56	82	10	99	82	10	99	67479048000
rGRIA2	rGRIA2	rGRIA2		883			rGRIA2	1	0.999	63	122	6	122	122	6	122	87444857000
sp|A0A096LP55|QCR6L_HUMAN	A0A096LP55	QCR6L_HUMAN	UQCRHL	91	Homo sapiens	1:Experimental evidence at protein level	Cytochrome b-c1 complex subunit 6-like, mitochondrial	0.9126	0.9935	1	1	0	1	1	0	1	3.53832e+06	sp|P07919|QCR6_HUMAN
sp|A0A8I5KQE6|RPSA2_HUMAN	A0A8I5KQE6	RPSA2_HUMAN	RPSA2	295	Homo sapiens	1:Experimental evidence at protein level	Small ribosomal subunit protein uS2B	1	0.999	3	3	0	3	3	0	3	24203392	sp|P08865|RSSA_HUMAN
sp|A0FGR8|ESYT2_HUMAN	A0FGR8	ESYT2_HUMAN	ESYT2	921	Homo sapiens	1:Experimental evidence at protein level	Extended synaptotagmin-2	1	0.999	13	13	13	13	13	13	13	53512508
sp|A0PK00|T120B_HUMAN	A0PK00	T120B_HUMAN	TMEM120B	339	Homo sapiens	1:Experimental evidence at protein level	Transmembrane protein 120B	1	0.999	4	4	4	4	4	4	4	16145604
sp|A1L0T0|HACL2_HUMAN	A1L0T0	HACL2_HUMAN	ILVBL	632	Homo sapiens	1:Experimental evidence at protein level	2-hydroxyacyl-CoA lyase 2	1	0.999	8	9	9	9	9	9	9	41596924
sp|A6NHL2|TBAL3_HUMAN	A6NHL2	TBAL3_HUMAN	TUBAL3	446	Homo sapiens	1:Experimental evidence at protein level	Tubulin alpha chain-like 3	0	0.999	3	1	0	4	1	0	4	4565778
sp|A8MWD9|RUXGL_HUMAN	A8MWD9	RUXGL_HUMAN	SNRPGP15	76	Homo sapiens	5:Protein uncertain	Putative small nuclear ribonucleoprotein G-like protein 15	1	0.999	3	4	0	4	4	0	4	54916208	sp|P62308|RUXG_HUMAN
sp|B2RPK0|HGB1A_HUMAN	B2RPK0	HGB1A_HUMAN	HMGB1P1	211	Homo sapiens	1:Experimental evidence at protein level	High mobility group protein B1-like 1	0.8115	0.9844	1	1	0	1	1	0	1	3.2517e+06	sp|P09429|HMGB1_HUMAN
sp|B5ME19|EIFCL_HUMAN	B5ME19	EIFCL_HUMAN	EIF3CL	914	Homo sapiens	1:Experimental evidence at protein level	Eukaryotic translation initiation factor 3 subunit C-like protein	1	0.999	7	7	0	7	7	0	7	36058564	sp|Q99613|EIF3C_HUMAN
sp|B7ZAQ6|GPHRA_HUMAN	B7ZAQ6	GPHRA_HUMAN	GPR89A	455	Homo sapiens	1:Experimental evidence at protein level	Golgi pH regulator A	0.9806	0.9987	1	1	0	1	1	0	1	0	sp|P0CG08|GPHRB_HUMAN
sp|C9JLW8|MCRI1_HUMAN	C9JLW8	MCRI1_HUMAN	MCRIP1	97	Homo sapiens	1:Experimental evidence at protein level	Mapk-regulated corepressor-interacting protein 1	1	0.999	6	7	7	7	7	7	7	241077408
sp|O00116|ADAS_HUMAN	O00116	ADAS_HUMAN	AGPS	658	Homo sapiens	1:Experimental evidence at protein level	Alkyldihydroxyacetonephosphate synthase, peroxisomal	1	0.992	2	2	2	2	2	2	2	2.27082e+06
sp|O00154|BACH_HUMAN	O00154	BACH_HUMAN	ACOT7	380	Homo sapiens	1:Experimental evidence at protein level	Cytosolic acyl coenzyme A thioester hydrolase	0.9856	0.999	1	1	1	1	1	1	1	4407168
sp|O00161|SNP23_HUMAN	O00161	SNP23_HUMAN	SNAP23	211	Homo sapiens	1:Experimental evidence at protein level	Synaptosomal-associated protein 23	1	0.999	11	12	12	12	12	12	12	5170266100
sp|O00165|HAX1_HUMAN	O00165	HAX1_HUMAN	HAX1	279	Homo sapiens	1:Experimental evidence at protein level	HCLS1-associated protein X-1	1	0.999	8	8	8	8	8	8	8	52639800
sp|O00203|AP3B1_HUMAN	O00203	AP3B1_HUMAN	AP3B1	1094	Homo sapiens	1:Experimental evidence at protein level	AP-3 complex subunit beta-1	0.8343	0.9866	1	1	1	1	1	1	1	0
sp|O00221|IKBE_HUMAN	O00221	IKBE_HUMAN	NFKBIE	500	Homo sapiens	1:Experimental evidence at protein level	NF-kappa-B inhibitor epsilon	1	0.999	9	9	9	9	9	9	9	53023960
sp|O00231|PSD11_HUMAN	O00231	PSD11_HUMAN	PSMD11	422	Homo sapiens	1:Experimental evidence at protein level	26S proteasome non-ATPase regulatory subunit 11	1	0.999	13	13	13	13	13	13	13	77195336
sp|O00232|PSD12_HUMAN	O00232	PSD12_HUMAN	PSMD12	456	Homo sapiens	1:Experimental evidence at protein level	26S proteasome non-ATPase regulatory subunit 12	1	0.999	12	13	13	13	13	13	13	48754464
sp|O00264|PGRC1_HUMAN	O00264	PGRC1_HUMAN	PGRMC1	195	Homo sapiens	1:Experimental evidence at protein level	Membrane-associated progesterone receptor component 1	1	0.999	13	18	17	18	18	17	18	1349347710
sp|O00291|HIP1_HUMAN	O00291	HIP1_HUMAN	HIP1	1037	Homo sapiens	1:Experimental evidence at protein level	Huntingtin-interacting protein 1	1	0.999	31	33	31	33	33	31	33	356450912
sp|O00299|CLIC1_HUMAN	O00299	CLIC1_HUMAN	CLIC1	241	Homo sapiens	1:Experimental evidence at protein level	Chloride intracellular channel protein 1	1	0.999	4	4	4	4	4	4	4	27954126
sp|O00303|EIF3F_HUMAN	O00303	EIF3F_HUMAN	EIF3F	357	Homo sapiens	1:Experimental evidence at protein level	Eukaryotic translation initiation factor 3 subunit F	1	0.9989	3	3	3	3	3	3	3	15271478
sp|O00410|IPO5_HUMAN	O00410	IPO5_HUMAN	IPO5	1097	Homo sapiens	1:Experimental evidence at protein level	Importin-5	1	0.999	3	3	3	3	3	3	3	3.38652e+06
sp|O00469|PLOD2_HUMAN	O00469	PLOD2_HUMAN	PLOD2	737	Homo sapiens	1:Experimental evidence at protein level	Procollagen-lysine,2-oxoglutarate 5-dioxygenase 2	1	0.999	8	8	8	8	8	8	8	48413172
sp|O00487|PSDE_HUMAN	O00487	PSDE_HUMAN	PSMD14	310	Homo sapiens	1:Experimental evidence at protein level	26S proteasome non-ATPase regulatory subunit 14	1	0.999	3	4	4	4	4	4	4	35384412
sp|O00571|DDX3X_HUMAN	O00571	DDX3X_HUMAN	DDX3X	662	Homo sapiens	1:Experimental evidence at protein level	ATP-dependent RNA helicase DDX3X	1	0.9988	4	4	2	4	4	2	4	6.9063e+06
sp|O00629|IMA3_HUMAN	O00629	IMA3_HUMAN	KPNA4	521	Homo sapiens	1:Experimental evidence at protein level	Importin subunit alpha-3	0.9992	0.999	1	1	1	1	1	1	1	13320345
sp|O00743|PPP6_HUMAN	O00743	PPP6_HUMAN	PPP6C	305	Homo sapiens	1:Experimental evidence at protein level	Serine/threonine-protein phosphatase 6 catalytic subunit	0.9623	0.9973	1	1	1	1	1	1	1	3.8177e+06
sp|O00763|ACACB_HUMAN	O00763	ACACB_HUMAN	ACACB	2458	Homo sapiens	1:Experimental evidence at protein level	Acetyl-CoA carboxylase 2	1	0.999	15	2	2	18	2	2	18	5.59573e+06
sp|O00767|SCD_HUMAN	O00767	SCD_HUMAN	SCD	359	Homo sapiens	1:Experimental evidence at protein level	Stearoyl-CoA desaturase	0.9644	0.9975	1	1	1	1	1	1	1	740886
sp|O14569|C56D2_HUMAN	O14569	C56D2_HUMAN	CYB561D2	222	Homo sapiens	1:Experimental evidence at protein level	Transmembrane reductase CYB561D2	0.8778	0.9906	1	1	1	1	1	1	1	0
sp|O14579|COPE_HUMAN	O14579	COPE_HUMAN	COPE	308	Homo sapiens	1:Experimental evidence at protein level	Coatomer subunit epsilon	1	0.999	2	2	2	2	2	2	2	8866679
sp|O14602|IF1AY_HUMAN	O14602	IF1AY_HUMAN	EIF1AY	144	Homo sapiens	1:Experimental evidence at protein level	Eukaryotic translation initiation factor 1A, Y-chromosomal	0.9785	0.9985	1	1	0	1	1	0	1	775637	sp|P47813|IF1AX_HUMAN
sp|O14653|GOSR2_HUMAN	O14653	GOSR2_HUMAN	GOSR2	212	Homo sapiens	1:Experimental evidence at protein level	Golgi SNAP receptor complex member 2	1	0.999	3	3	3	3	3	3	3	8708292
sp|O14654|IRS4_HUMAN	O14654	IRS4_HUMAN	IRS4	1257	Homo sapiens	1:Experimental evidence at protein level	Insulin receptor substrate 4	1	0.999	6	6	6	6	6	6	6	26813008
sp|O14662|STX16_HUMAN	O14662	STX16_HUMAN	STX16	325	Homo sapiens	1:Experimental evidence at protein level	Syntaxin-16	1	0.9988	2	2	2	2	2	2	2	1919995
sp|O14683|P5I11_HUMAN	O14683	P5I11_HUMAN	TP53I11	189	Homo sapiens	1:Experimental evidence at protein level	Tumor protein p53-inducible protein 11	1	0.999	2	2	2	2	2	2	2	15858720
sp|O14735|CDIPT_HUMAN	O14735	CDIPT_HUMAN	CDIPT	213	Homo sapiens	1:Experimental evidence at protein level	CDP-diacylglycerol--inositol 3-phosphatidyltransferase	1	0.999	2	3	3	3	3	3	3	7588524
sp|O14744|ANM5_HUMAN	O14744	ANM5_HUMAN	PRMT5	637	Homo sapiens	1:Experimental evidence at protein level	Protein arginine N-methyltransferase 5	1	0.9989	6	6	6	6	6	6	6	12387283
sp|O14818|PSA7_HUMAN	O14818	PSA7_HUMAN	PSMA7	248	Homo sapiens	1:Experimental evidence at protein level	Proteasome subunit alpha type-7	1	0.999	12	12	9	12	12	9	12	197640624
sp|O14880|MGST3_HUMAN	O14880	MGST3_HUMAN	MGST3	152	Homo sapiens	1:Experimental evidence at protein level	Glutathione S-transferase 3, mitochondrial	1	0.999	2	2	2	2	2	2	2	2.8631e+06
sp|O14939|PLD2_HUMAN	O14939	PLD2_HUMAN	PLD2	933	Homo sapiens	1:Experimental evidence at protein level	Phospholipase D2	1	0.999	10	12	12	12	12	12	12	35311808
sp|O14967|CLGN_HUMAN	O14967	CLGN_HUMAN	CLGN	610	Homo sapiens	1:Experimental evidence at protein level	Calmegin	1	0.999	7	9	9	9	9	9	9	45410408
sp|O14975|S27A2_HUMAN	O14975	S27A2_HUMAN	SLC27A2	620	Homo sapiens	1:Experimental evidence at protein level	Long-chain fatty acid transport protein 2	1	0.999	2	2	2	2	2	2	2	4848367
sp|O14980|XPO1_HUMAN	O14980	XPO1_HUMAN	XPO1	1071	Homo sapiens	1:Experimental evidence at protein level	Exportin-1	1	0.999	10	11	11	11	11	11	11	51122524
sp|O15014|ZN609_HUMAN	O15014	ZN609_HUMAN	ZNF609	1411	Homo sapiens	1:Experimental evidence at protein level	Zinc finger protein 609	0.9549	0.9968	1	1	1	1	1	1	1	2.92972e+06
sp|O15042|SR140_HUMAN	O15042	SR140_HUMAN	U2SURP	1029	Homo sapiens	1:Experimental evidence at protein level	U2 snRNP-associated SURP motif-containing protein	1	0.999	22	26	26	26	26	26	26	234714944
sp|O15060|ZBT39_HUMAN	O15060	ZBT39_HUMAN	ZBTB39	712	Homo sapiens	1:Experimental evidence at protein level	Zinc finger and BTB domain-containing protein 39	1	0.999	3	3	3	3	3	3	3	13561822
sp|O15067|PUR4_HUMAN	O15067	PUR4_HUMAN	PFAS	1338	Homo sapiens	1:Experimental evidence at protein level	Phosphoribosylformylglycinamidine synthase	1	0.999	5	5	5	5	5	5	5	6.20395e+06
sp|O15120|PLCB_HUMAN	O15120	PLCB_HUMAN	AGPAT2	278	Homo sapiens	1:Experimental evidence at protein level	1-acyl-sn-glycerol-3-phosphate acyltransferase beta	0.8758	0.9904	1	1	1	1	1	1	1	3.17005e+06
sp|O15121|DEGS1_HUMAN	O15121	DEGS1_HUMAN	DEGS1	323	Homo sapiens	1:Experimental evidence at protein level	Sphingolipid delta(4)-desaturase DES1	1	0.999	3	3	3	3	3	3	3	28338786
sp|O15145|ARPC3_HUMAN	O15145	ARPC3_HUMAN	ARPC3	178	Homo sapiens	1:Experimental evidence at protein level	Actin-related protein 2/3 complex subunit 3	0.9999	0.9987	2	2	2	2	2	2	2	4.28661e+06
sp|O15155|BET1_HUMAN	O15155	BET1_HUMAN	BET1	118	Homo sapiens	1:Experimental evidence at protein level	BET1 homolog	0.9853	0.999	1	1	1	1	1	1	1	7403384
sp|O15173|PGRC2_HUMAN	O15173	PGRC2_HUMAN	PGRMC2	223	Homo sapiens	1:Experimental evidence at protein level	Membrane-associated progesterone receptor component 2	1	0.999	9	10	10	11	10	10	11	151558656
sp|O15258|RER1_HUMAN	O15258	RER1_HUMAN	RER1	196	Homo sapiens	1:Experimental evidence at protein level	Protein RER1	1	0.999	5	7	7	7	7	7	7	116006176
sp|O15260|SURF4_HUMAN	O15260	SURF4_HUMAN	SURF4	269	Homo sapiens	1:Experimental evidence at protein level	Surfeit locus protein 4	1	0.999	5	6	6	6	6	6	6	35861108
sp|O15269|SPTC1_HUMAN	O15269	SPTC1_HUMAN	SPTLC1	473	Homo sapiens	1:Experimental evidence at protein level	Serine palmitoyltransferase 1	1	0.999	10	12	12	12	12	12	12	132547080
sp|O15270|SPTC2_HUMAN	O15270	SPTC2_HUMAN	SPTLC2	562	Homo sapiens	1:Experimental evidence at protein level	Serine palmitoyltransferase 2	1	0.999	10	11	11	11	11	11	11	88859008
sp|O15347|HMGB3_HUMAN	O15347	HMGB3_HUMAN	HMGB3	200	Homo sapiens	1:Experimental evidence at protein level	High mobility group protein B3	0.9802	0.9986	1	1	1	1	1	1	1	3198563
sp|O15355|PPM1G_HUMAN	O15355	PPM1G_HUMAN	PPM1G	546	Homo sapiens	1:Experimental evidence at protein level	Protein phosphatase 1G	0.9997	0.9975	2	2	2	2	2	2	2	11485026
sp|O15372|EIF3H_HUMAN	O15372	EIF3H_HUMAN	EIF3H	352	Homo sapiens	1:Experimental evidence at protein level	Eukaryotic translation initiation factor 3 subunit H	0.9855	0.999	1	1	1	1	1	1	1	4.84618e+06
sp|O15400|STX7_HUMAN	O15400	STX7_HUMAN	STX7	261	Homo sapiens	1:Experimental evidence at protein level	Syntaxin-7	1	0.9981	2	2	2	2	2	2	2	5.3649e+06
sp|O43143|DHX15_HUMAN	O43143	DHX15_HUMAN	DHX15	795	Homo sapiens	1:Experimental evidence at protein level	ATP-dependent RNA helicase DHX15	1	0.999	21	24	24	24	24	24	24	153187520
sp|O43169|CYB5B_HUMAN	O43169	CYB5B_HUMAN	CYB5B	150	Homo sapiens	1:Experimental evidence at protein level	Cytochrome b5 type B	1	0.999	5	9	9	9	9	9	9	264097040
sp|O43172|PRP4_HUMAN	O43172	PRP4_HUMAN	PRPF4	522	Homo sapiens	1:Experimental evidence at protein level	U4/U6 small nuclear ribonucleoprotein Prp4	0.9181	0.9939	1	1	1	1	1	1	1	0
sp|O43175|SERA_HUMAN	O43175	SERA_HUMAN	PHGDH	533	Homo sapiens	1:Experimental evidence at protein level	D-3-phosphoglycerate dehydrogenase	1	0.999	11	12	12	12	12	12	12	118544800
sp|O43242|PSMD3_HUMAN	O43242	PSMD3_HUMAN	PSMD3	534	Homo sapiens	1:Experimental evidence at protein level	26S proteasome non-ATPase regulatory subunit 3	1	0.999	14	17	17	17	17	17	17	152569504
sp|O43252|PAPS1_HUMAN	O43252	PAPS1_HUMAN	PAPSS1	624	Homo sapiens	1:Experimental evidence at protein level	Bifunctional 3'-phosphoadenosine 5'-phosphosulfate synthase 1	0.983	0.9988	1	1	1	1	1	1	1	5929017
sp|O43264|ZW10_HUMAN	O43264	ZW10_HUMAN	ZW10	779	Homo sapiens	1:Experimental evidence at protein level	Centromere/kinetochore protein zw10 homolog	0.9856	0.999	1	1	1	1	1	1	1	3.53779e+06
sp|O43292|GPAA1_HUMAN	O43292	GPAA1_HUMAN	GPAA1	621	Homo sapiens	1:Experimental evidence at protein level	GPI-anchor transamidase component GPAA1	1	0.999	8	8	8	8	8	8	8	57412376
sp|O43390|HNRPR_HUMAN	O43390	HNRPR_HUMAN	HNRNPR	633	Homo sapiens	1:Experimental evidence at protein level	Heterogeneous nuclear ribonucleoprotein R	1	0.999	9	9	4	9	9	4	9	79067824
sp|O43395|PRPF3_HUMAN	O43395	PRPF3_HUMAN	PRPF3	683	Homo sapiens	1:Experimental evidence at protein level	U4/U6 small nuclear ribonucleoprotein Prp3	0.9994	0.9983	2	2	2	2	2	2	2	3.10154e+06
sp|O43402|EMC8_HUMAN	O43402	EMC8_HUMAN	EMC8	210	Homo sapiens	1:Experimental evidence at protein level	ER membrane protein complex subunit 8	1	0.999	6	6	6	6	6	6	6	96258168
sp|O43447|PPIH_HUMAN	O43447	PPIH_HUMAN	PPIH	177	Homo sapiens	1:Experimental evidence at protein level	Peptidyl-prolyl cis-trans isomerase H	0.973	0.9981	1	1	1	1	1	1	1	0
sp|O43488|ARK72_HUMAN	O43488	ARK72_HUMAN	AKR7A2	359	Homo sapiens	1:Experimental evidence at protein level	Aflatoxin B1 aldehyde reductase member 2	0.9992	0.999	1	1	0	1	1	0	1	4935969
sp|O43505|B4GA1_HUMAN	O43505	B4GA1_HUMAN	B4GAT1	415	Homo sapiens	1:Experimental evidence at protein level	Beta-1,4-glucuronyltransferase 1	1	0.999	9	10	10	10	10	10	10	158532960
sp|O43592|XPOT_HUMAN	O43592	XPOT_HUMAN	XPOT	962	Homo sapiens	1:Experimental evidence at protein level	Exportin-T	0.9618	0.9876	1	1	1	1	1	1	1	0
sp|O43676|NDUB3_HUMAN	O43676	NDUB3_HUMAN	NDUFB3	98	Homo sapiens	1:Experimental evidence at protein level	NADH dehydrogenase [ubiquinone] 1 beta subcomplex subunit 3	0.906	0.993	1	1	1	1	1	1	1	4.29373e+06
sp|O43681|GET3_HUMAN	O43681	GET3_HUMAN	GET3	348	Homo sapiens	1:Experimental evidence at protein level	ATPase GET3	1	0.999	3	3	3	3	3	3	3	17087408
sp|O43707|ACTN4_HUMAN	O43707	ACTN4_HUMAN	ACTN4	911	Homo sapiens	1:Experimental evidence at protein level	Alpha-actinin-4	1	0.999	46	40	36	60	40	36	60	448220928
sp|O43719|HTSF1_HUMAN	O43719	HTSF1_HUMAN	HTATSF1	755	Homo sapiens	1:Experimental evidence at protein level	17S U2 SnRNP complex component HTATSF1	1	0.999	32	37	37	37	37	37	37	570731010
sp|O43747|AP1G1_HUMAN	O43747	AP1G1_HUMAN	AP1G1	822	Homo sapiens	1:Experimental evidence at protein level	AP-1 complex subunit gamma-1	0.9853	0.999	1	1	1	1	1	1	1	2.52062e+06
sp|O43765|SGTA_HUMAN	O43765	SGTA_HUMAN	SGTA	313	Homo sapiens	1:Experimental evidence at protein level	Small glutamine-rich tetratricopeptide repeat-containing protein alpha	0.9854	0.999	1	1	1	1	1	1	1	3400193
sp|O43776|SYNC_HUMAN	O43776	SYNC_HUMAN	NARS1	548	Homo sapiens	1:Experimental evidence at protein level	Asparagine--tRNA ligase, cytoplasmic	0.9413	0.9958	1	1	1	1	1	1	1	4.32104e+06
sp|O43809|CPSF5_HUMAN	O43809	CPSF5_HUMAN	NUDT21	227	Homo sapiens	1:Experimental evidence at protein level	Cleavage and polyadenylation specificity factor subunit 5	1	0.999	7	7	7	7	7	7	7	33992864
sp|O43826|G6PT1_HUMAN	O43826	G6PT1_HUMAN	SLC37A4	429	Homo sapiens	1:Experimental evidence at protein level	Glucose-6-phosphate exchanger SLC37A4	1	0.999	2	3	3	3	3	3	3	23775598
sp|O43852|CALU_HUMAN	O43852	CALU_HUMAN	CALU	315	Homo sapiens	1:Experimental evidence at protein level	Calumenin	1	0.999	9	9	9	9	9	9	9	38397892
sp|O43854|EDIL3_HUMAN	O43854	EDIL3_HUMAN	EDIL3	480	Homo sapiens	1:Experimental evidence at protein level	EGF-like repeat and discoidin I-like domain-containing protein 3	0.8998	0.9925	1	1	1	1	1	1	1	3010070
sp|O60232|ZNRD2_HUMAN	O60232	ZNRD2_HUMAN	ZNRD2	199	Homo sapiens	1:Experimental evidence at protein level	Protein ZNRD2	0.8939	0.992	1	1	1	1	1	1	1	1.56609e+06
sp|O60256|KPRB_HUMAN	O60256	KPRB_HUMAN	PRPSAP2	369	Homo sapiens	1:Experimental evidence at protein level	Phosphoribosyl pyrophosphate synthase-associated protein 2	0.9942	0.9979	1	1	1	1	1	1	1	1.58472e+06
sp|O60271|JIP4_HUMAN	O60271	JIP4_HUMAN	SPAG9	1321	Homo sapiens	1:Experimental evidence at protein level	C-Jun-amino-terminal kinase-interacting protein 4	0.9434	0.9959	1	1	1	1	1	1	1	0
sp|O60282|KIF5C_HUMAN	O60282	KIF5C_HUMAN	KIF5C	957	Homo sapiens	1:Experimental evidence at protein level	Kinesin heavy chain isoform 5C	1	0.999	3	3	0	3	3	0	3	16977728	sp|P33176|KINH_HUMAN, sp|Q12840|KIF5A_HUMAN
sp|O60306|AQR_HUMAN	O60306	AQR_HUMAN	AQR	1485	Homo sapiens	1:Experimental evidence at protein level	RNA helicase aquarius	1	0.999	5	5	5	5	5	5	5	15543660
sp|O60313|OPA1_HUMAN	O60313	OPA1_HUMAN	OPA1	960	Homo sapiens	1:Experimental evidence at protein level	Dynamin-like GTPase OPA1, mitochondrial	0.9996	0.9989	1	1	1	1	1	1	1	0
sp|O60506|HNRPQ_HUMAN	O60506	HNRPQ_HUMAN	SYNCRIP	623	Homo sapiens	1:Experimental evidence at protein level	Heterogeneous nuclear ribonucleoprotein Q	1	0.999	9	4	4	9	4	4	9	15351591
sp|O60568|PLOD3_HUMAN	O60568	PLOD3_HUMAN	PLOD3	738	Homo sapiens	1:Experimental evidence at protein level	Multifunctional procollagen lysine hydroxylase and glycosyltransferase LH3	1	0.999	2	2	2	2	2	2	2	6694118
sp|O60610|DIAP1_HUMAN	O60610	DIAP1_HUMAN	DIAPH1	1272	Homo sapiens	1:Experimental evidence at protein level	Protein diaphanous homolog 1	0.8446	0.9876	1	1	1	1	1	1	1	2.27968e+06
sp|O60613|SEP15_HUMAN	O60613	SEP15_HUMAN	SELENOF	165	Homo sapiens	1:Experimental evidence at protein level	Selenoprotein F	0.9855	0.999	1	1	1	1	1	1	1	10604498
sp|O60664|PLIN3_HUMAN	O60664	PLIN3_HUMAN	PLIN3	434	Homo sapiens	1:Experimental evidence at protein level	Perilipin-3	0.9393	0.9956	1	1	1	1	1	1	1	3356356
sp|O60716|CTND1_HUMAN	O60716	CTND1_HUMAN	CTNND1	968	Homo sapiens	1:Experimental evidence at protein level	Catenin delta-1	1	0.9988	2	2	2	2	2	2	2	2.21378e+06
sp|O60762|DPM1_HUMAN	O60762	DPM1_HUMAN	DPM1	260	Homo sapiens	1:Experimental evidence at protein level	Dolichol-phosphate mannosyltransferase subunit 1	1	0.999	5	5	5	5	5	5	5	17329504
sp|O60814|H2B1K_HUMAN	O60814	H2B1K_HUMAN	H2BC12	126	Homo sapiens	1:Experimental evidence at protein level	Histone H2B type 1-K	1	0.999	4	8	0	8	8	0	8	344236672	sp|P57053|H2BFS_HUMAN, sp|P58876|H2B1D_HUMAN, sp|P62807|H2B1C_HUMAN, sp|Q5QNW6|H2B2F_HUMAN, sp|Q93079|H2B1H_HUMAN, sp|Q99877|H2B1N_HUMAN, sp|Q99879|H2B1M_HUMAN
sp|O60831|PRAF2_HUMAN	O60831	PRAF2_HUMAN	PRAF2	178	Homo sapiens	1:Experimental evidence at protein level	PRA1 family protein 2	1	0.999	3	4	4	4	4	4	4	55128420
sp|O60841|IF2P_HUMAN	O60841	IF2P_HUMAN	EIF5B	1220	Homo sapiens	1:Experimental evidence at protein level	Eukaryotic translation initiation factor 5B	1	0.9989	2	2	2	2	2	2	2	2.34016e+06
sp|O60884|DNJA2_HUMAN	O60884	DNJA2_HUMAN	DNAJA2	412	Homo sapiens	1:Experimental evidence at protein level	DnaJ homolog subfamily A member 2	1	0.999	4	4	4	4	4	4	4	14141300
sp|O60906|NSMA_HUMAN	O60906	NSMA_HUMAN	SMPD2	423	Homo sapiens	1:Experimental evidence at protein level	Sphingomyelin phosphodiesterase 2	1	0.999	5	6	6	6	6	6	6	51624768
sp|O75063|XYLK_HUMAN	O75063	XYLK_HUMAN	FAM20B	409	Homo sapiens	1:Experimental evidence at protein level	Glycosaminoglycan xylosylkinase	1	0.999	8	8	8	8	8	8	8	35755080
sp|O75083|WDR1_HUMAN	O75083	WDR1_HUMAN	WDR1	606	Homo sapiens	1:Experimental evidence at protein level	WD repeat-containing protein 1	0.9987	0.9978	2	2	2	2	2	2	2	1.99123e+06
sp|O75146|HIP1R_HUMAN	O75146	HIP1R_HUMAN	HIP1R	1068	Homo sapiens	1:Experimental evidence at protein level	Huntingtin-interacting protein 1-related protein	1	0.999	11	9	9	11	9	9	11	34423100
sp|O75155|CAND2_HUMAN	O75155	CAND2_HUMAN	CAND2	1236	Homo sapiens	1:Experimental evidence at protein level	Cullin-associated NEDD8-dissociated protein 2	1	0.999	3	2	2	3	2	2	3	5.20972e+06
sp|O75179|ANR17_HUMAN	O75179	ANR17_HUMAN	ANKRD17	2603	Homo sapiens	1:Experimental evidence at protein level	Ankyrin repeat domain-containing protein 17	1	0.999	4	5	0	5	5	0	5	39530584	sp|Q8IWZ3|ANKH1_HUMAN
sp|O75190|DNJB6_HUMAN	O75190	DNJB6_HUMAN	DNAJB6	326	Homo sapiens	1:Experimental evidence at protein level	DnaJ homolog subfamily B member 6	0.8096	0.9842	1	1	0	1	1	0	1	453195	sp|Q8NHS0|DNJB8_HUMAN
sp|O75306|NDUS2_HUMAN	O75306	NDUS2_HUMAN	NDUFS2	463	Homo sapiens	1:Experimental evidence at protein level	NADH dehydrogenase [ubiquinone] iron-sulfur protein 2, mitochondrial	0.8257	0.9858	1	1	1	1	1	1	1	1.94547e+06
sp|O75352|MPU1_HUMAN	O75352	MPU1_HUMAN	MPDU1	247	Homo sapiens	1:Experimental evidence at protein level	Mannose-P-dolichol utilization defect 1 protein	1	0.999	3	3	3	3	3	3	3	37049872
sp|O75390|CISY_HUMAN	O75390	CISY_HUMAN	CS	466	Homo sapiens	1:Experimental evidence at protein level	Citrate synthase, mitochondrial	1	0.9989	3	3	3	3	3	3	3	10644518
sp|O75396|SC22B_HUMAN	O75396	SC22B_HUMAN	SEC22B	215	Homo sapiens	1:Experimental evidence at protein level	Vesicle-trafficking protein SEC22b	1	0.999	12	19	19	19	19	19	19	389778144
sp|O75400|PR40A_HUMAN	O75400	PR40A_HUMAN	PRPF40A	957	Homo sapiens	1:Experimental evidence at protein level	Pre-mRNA-processing factor 40 homolog A	1	0.999	14	15	15	15	15	15	15	129846000
sp|O75439|MPPB_HUMAN	O75439	MPPB_HUMAN	PMPCB	489	Homo sapiens	1:Experimental evidence at protein level	Mitochondrial-processing peptidase subunit beta	0.8137	0.9846	1	1	1	1	1	1	1	2.53736e+06
sp|O75489|NDUS3_HUMAN	O75489	NDUS3_HUMAN	NDUFS3	264	Homo sapiens	1:Experimental evidence at protein level	NADH dehydrogenase [ubiquinone] iron-sulfur protein 3, mitochondrial	1	0.999	2	2	2	2	2	2	2	5.81167e+06
sp|O75533|SF3B1_HUMAN	O75533	SF3B1_HUMAN	SF3B1	1304	Homo sapiens	1:Experimental evidence at protein level	Splicing factor 3B subunit 1	1	0.999	46	54	54	54	54	54	54	633230980
sp|O75643|U520_HUMAN	O75643	U520_HUMAN	SNRNP200	2136	Homo sapiens	1:Experimental evidence at protein level	U5 small nuclear ribonucleoprotein 200 kDa helicase	1	0.999	49	55	55	55	55	55	55	270098720
sp|O75844|FACE1_HUMAN	O75844	FACE1_HUMAN	ZMPSTE24	475	Homo sapiens	1:Experimental evidence at protein level	CAAX prenyl protease 1 homolog	1	0.999	7	9	9	9	9	9	9	67324592
sp|O75845|SC5D_HUMAN	O75845	SC5D_HUMAN	SC5D	299	Homo sapiens	1:Experimental evidence at protein level	Lathosterol oxidase	0.994	0.9974	1	1	1	1	1	1	1	4566231
sp|O75915|PRAF3_HUMAN	O75915	PRAF3_HUMAN	ARL6IP5	188	Homo sapiens	1:Experimental evidence at protein level	PRA1 family protein 3	1	0.999	4	4	4	4	4	4	4	22900078
sp|O75934|SPF27_HUMAN	O75934	SPF27_HUMAN	BCAS2	225	Homo sapiens	1:Experimental evidence at protein level	Pre-mRNA-splicing factor SPF27	1	0.999	5	5	5	5	5	5	5	29147650
sp|O75935|DCTN3_HUMAN	O75935	DCTN3_HUMAN	DCTN3	186	Homo sapiens	1:Experimental evidence at protein level	Dynactin subunit 3	0.9665	0.9976	1	1	1	1	1	1	1	3781444
sp|O75947|ATP5H_HUMAN	O75947	ATP5H_HUMAN	ATP5PD	161	Homo sapiens	1:Experimental evidence at protein level	ATP synthase peripheral stalk subunit d, mitochondrial	1	0.999	8	9	9	9	9	9	9	123589000
sp|O75964|ATP5L_HUMAN	O75964	ATP5L_HUMAN	ATP5MG	103	Homo sapiens	1:Experimental evidence at protein level	ATP synthase F(0) complex subunit g, mitochondrial	1	0.999	4	4	4	4	4	4	4	53325572
sp|O75976|CBPD_HUMAN	O75976	CBPD_HUMAN	CPD	1380	Homo sapiens	1:Experimental evidence at protein level	Carboxypeptidase D	1	0.999	5	5	5	5	5	5	5	9626178
sp|O76003|GLRX3_HUMAN	O76003	GLRX3_HUMAN	GLRX3	335	Homo sapiens	1:Experimental evidence at protein level	Glutaredoxin-3	0.9924	0.9966	1	1	1	1	1	1	1	0
sp|O76024|WFS1_HUMAN	O76024	WFS1_HUMAN	WFS1	890	Homo sapiens	1:Experimental evidence at protein level	Wolframin	1	0.999	5	5	5	5	5	5	5	14548964
sp|O76062|ERG24_HUMAN	O76062	ERG24_HUMAN	TM7SF2	418	Homo sapiens	1:Experimental evidence at protein level	Delta(14)-sterol reductase TM7SF2	0.9991	0.999	1	1	1	1	1	1	1	20846238
sp|O76094|SRP72_HUMAN	O76094	SRP72_HUMAN	SRP72	671	Homo sapiens	1:Experimental evidence at protein level	Signal recognition particle subunit SRP72	0.9999	0.999	2	2	2	2	2	2	2	991736
sp|O94766|B3GA3_HUMAN	O94766	B3GA3_HUMAN	B3GAT3	335	Homo sapiens	1:Experimental evidence at protein level	Galactosylgalactosylxylosylprotein 3-beta-glucuronosyltransferase 3	1	0.999	10	10	10	10	10	10	10	99069840
sp|O94826|TOM70_HUMAN	O94826	TOM70_HUMAN	TOMM70	608	Homo sapiens	1:Experimental evidence at protein level	Mitochondrial import receptor subunit TOM70	1	0.999	9	10	10	10	10	10	10	59781888
sp|O94874|UFL1_HUMAN	O94874	UFL1_HUMAN	UFL1	794	Homo sapiens	1:Experimental evidence at protein level	E3 UFM1-protein ligase 1	1	0.999	21	24	23	24	24	23	24	255114000
sp|O94919|ENDD1_HUMAN	O94919	ENDD1_HUMAN	ENDOD1	500	Homo sapiens	1:Experimental evidence at protein level	Endonuclease domain-containing 1 protein	0.9998	0.9989	2	2	2	2	2	2	2	9404824
sp|O94979|SC31A_HUMAN	O94979	SC31A_HUMAN	SEC31A	1220	Homo sapiens	1:Experimental evidence at protein level	Protein transport protein Sec31A	1	0.9989	4	4	4	4	4	4	4	14576107
sp|O95070|YIF1A_HUMAN	O95070	YIF1A_HUMAN	YIF1A	293	Homo sapiens	1:Experimental evidence at protein level	Protein YIF1A	1	0.9989	2	2	2	2	2	2	2	9202965
sp|O95163|ELP1_HUMAN	O95163	ELP1_HUMAN	ELP1	1332	Homo sapiens	1:Experimental evidence at protein level	Elongator complex protein 1	1	0.999	13	13	13	13	13	13	13	106316464
sp|O95197|RTN3_HUMAN	O95197	RTN3_HUMAN	RTN3	1032	Homo sapiens	1:Experimental evidence at protein level	Reticulon-3	1	0.999	2	3	3	3	3	3	3	47760608
sp|O95202|LETM1_HUMAN	O95202	LETM1_HUMAN	LETM1	739	Homo sapiens	1:Experimental evidence at protein level	Mitochondrial proton/calcium exchanger protein	1	0.9988	4	4	4	4	4	4	4	16565883
sp|O95210|STBD1_HUMAN	O95210	STBD1_HUMAN	STBD1	358	Homo sapiens	1:Experimental evidence at protein level	Starch-binding domain-containing protein 1	0.9693	0.9978	1	1	1	1	1	1	1	3.12678e+06
sp|O95232|LC7L3_HUMAN	O95232	LC7L3_HUMAN	LUC7L3	432	Homo sapiens	1:Experimental evidence at protein level	Luc7-like protein 3	1	0.999	2	2	2	2	2	2	2	5.51883e+06
sp|O95249|GOSR1_HUMAN	O95249	GOSR1_HUMAN	GOSR1	250	Homo sapiens	1:Experimental evidence at protein level	Golgi SNAP receptor complex member 1	0.9848	0.9989	1	1	1	1	1	1	1	4471818
sp|O95292|VAPB_HUMAN	O95292	VAPB_HUMAN	VAPB	243	Homo sapiens	1:Experimental evidence at protein level	Vesicle-associated membrane protein-associated protein B/C	1	0.999	10	12	11	12	12	11	12	195022496
sp|O95373|IPO7_HUMAN	O95373	IPO7_HUMAN	IPO7	1038	Homo sapiens	1:Experimental evidence at protein level	Importin-7	1	0.999	9	9	8	9	9	8	9	49342812
sp|O95394|AGM1_HUMAN	O95394	AGM1_HUMAN	PGM3	542	Homo sapiens	1:Experimental evidence at protein level	Phosphoacetylglucosamine mutase	0.8185	0.9851	1	1	1	1	1	1	1	4.19593e+06
sp|O95433|AHSA1_HUMAN	O95433	AHSA1_HUMAN	AHSA1	338	Homo sapiens	1:Experimental evidence at protein level	Activator of 90 kDa heat shock protein ATPase homolog 1	0.9986	0.999	1	1	1	1	1	1	1	7.55776e+06
sp|O95671|ASML_HUMAN	O95671	ASML_HUMAN	ASMTL	621	Homo sapiens	1:Experimental evidence at protein level	Probable bifunctional dTTP/UTP pyrophosphatase/methyltransferase protein	1	0.999	2	2	2	2	2	2	2	945094
sp|O95674|CDS2_HUMAN	O95674	CDS2_HUMAN	CDS2	445	Homo sapiens	1:Experimental evidence at protein level	Phosphatidate cytidylyltransferase 2	1	0.999	3	4	4	4	4	4	4	19924328
sp|O95757|HS74L_HUMAN	O95757	HS74L_HUMAN	HSPA4L	839	Homo sapiens	1:Experimental evidence at protein level	Heat shock 70 kDa protein 4L	1	0.999	10	9	9	10	9	9	10	41235796
sp|O95831|AIFM1_HUMAN	O95831	AIFM1_HUMAN	AIFM1	613	Homo sapiens	1:Experimental evidence at protein level	Apoptosis-inducing factor 1, mitochondrial	1	0.9985	3	3	3	3	3	3	3	14519645
sp|O95870|ABHGA_HUMAN	O95870	ABHGA_HUMAN	ABHD16A	558	Homo sapiens	1:Experimental evidence at protein level	Phosphatidylserine lipase ABHD16A	1	0.9979	4	4	4	4	4	4	4	12559128
sp|O96000|NDUBA_HUMAN	O96000	NDUBA_HUMAN	NDUFB10	172	Homo sapiens	1:Experimental evidence at protein level	NADH dehydrogenase [ubiquinone] 1 beta subcomplex subunit 10	0.8867	0.9913	1	1	1	1	1	1	1	0
sp|O96005|CLPT1_HUMAN	O96005	CLPT1_HUMAN	CLPTM1	669	Homo sapiens	1:Experimental evidence at protein level	Putative lipid scramblase CLPTM1	1	0.999	9	9	9	9	9	9	9	92105176
sp|O96008|TOM40_HUMAN	O96008	TOM40_HUMAN	TOMM40	361	Homo sapiens	1:Experimental evidence at protein level	Mitochondrial import receptor subunit TOM40 homolog	1	0.999	8	11	11	11	11	11	11	71881344
sp|P00167|CYB5_HUMAN	P00167	CYB5_HUMAN	CYB5A	134	Homo sapiens	1:Experimental evidence at protein level	Cytochrome b5	1	0.999	3	3	3	3	3	3	3	24094142
sp|P00338|LDHA_HUMAN	P00338	LDHA_HUMAN	LDHA	332	Homo sapiens	1:Experimental evidence at protein level	L-lactate dehydrogenase A chain	1	0.999	7	6	6	7	6	6	7	93872392
sp|P00367|DHE3_HUMAN	P00367	DHE3_HUMAN	GLUD1	558	Homo sapiens	1:Experimental evidence at protein level	Glutamate dehydrogenase 1, mitochondrial	1	0.999	11	11	2	11	11	2	11	106137184
sp|P00387|NB5R3_HUMAN	P00387	NB5R3_HUMAN	CYB5R3	301	Homo sapiens	1:Experimental evidence at protein level	NADH-cytochrome b5 reductase 3	1	0.999	13	14	14	14	14	14	14	233255328
sp|P00403|COX2_HUMAN	P00403	COX2_HUMAN	MT-CO2	227	Homo sapiens	1:Experimental evidence at protein level	Cytochrome c oxidase subunit 2	0.9989	0.9989	2	2	2	2	2	2	2	16566484
sp|P00414|COX3_HUMAN	P00414	COX3_HUMAN	MT-CO3	261	Homo sapiens	1:Experimental evidence at protein level	Cytochrome c oxidase subunit 3	0.829	0.9861	1	1	1	1	1	1	1	4850259
sp|P00492|HPRT_HUMAN	P00492	HPRT_HUMAN	HPRT1	218	Homo sapiens	1:Experimental evidence at protein level	Hypoxanthine-guanine phosphoribosyltransferase	1	0.999	4	4	3	4	4	3	4	11917546
sp|P00505|AATM_HUMAN	P00505	AATM_HUMAN	GOT2	430	Homo sapiens	1:Experimental evidence at protein level	Aspartate aminotransferase, mitochondrial	1	0.999	4	4	4	4	4	4	4	22640260
sp|P00558|PGK1_HUMAN	P00558	PGK1_HUMAN	PGK1	417	Homo sapiens	1:Experimental evidence at protein level	Phosphoglycerate kinase 1	1	0.999	9	10	8	10	10	8	10	104838528
sp|P00761|TRYP_PIG	P00761	TRYP_PIG		231	Sus scrofa	1:Experimental evidence at protein level	Trypsin	1	0.999	4	8	8	8	8	8	8	3235118590
sp|P00846|ATP6_HUMAN	P00846	ATP6_HUMAN	MT-ATP6	226	Homo sapiens	1:Experimental evidence at protein level	ATP synthase F(0) complex subunit a	0.985	0.999	1	1	1	1	1	1	1	22603494
sp|P01889|HLAB_HUMAN	P01889	HLAB_HUMAN	HLA-B	362	Homo sapiens	1:Experimental evidence at protein level	HLA class I histocompatibility antigen, B alpha chain	0.9656	0.9976	1	1	0	1	1	0	1	0	sp|P01893|HLAH_HUMAN, sp|P10321|HLAC_HUMAN, sp|P13747|HLAE_HUMAN
sp|P02042|HBD_HUMAN	P02042	HBD_HUMAN	HBD	147	Homo sapiens	1:Experimental evidence at protein level	Hemoglobin subunit delta	0.8302	0.9862	1	1	0	1	1	0	1	3.28994e+06	sp|P02100|HBE_HUMAN, sp|P68871|HBB_HUMAN, sp|P69891|HBG1_HUMAN, sp|P69892|HBG2_HUMAN
sp|P02647|APOA1_HUMAN	P02647	APOA1_HUMAN	APOA1	267	Homo sapiens	1:Experimental evidence at protein level	Apolipoprotein A-I	1	0.999	18	24	24	24	24	24	24	945404800
sp|P02656|APOC3_HUMAN	P02656	APOC3_HUMAN	APOC3	99	Homo sapiens	1:Experimental evidence at protein level	Apolipoprotein C-III	0.984	0.9989	1	1	1	1	1	1	1	6139942
sp|P02662|CASA1_BOVIN	P02662	CASA1_BOVIN	CSN1S1	214	Bos taurus	1:Experimental evidence at protein level	Alpha-S1-casein	1	0.9988	3	3	3	3	3	3	3	12919438
sp|P03928|ATP8_HUMAN	P03928	ATP8_HUMAN	MT-ATP8	68	Homo sapiens	1:Experimental evidence at protein level	ATP synthase F(0) complex subunit 8	0.9996	0.9974	2	2	2	2	2	2	2	11584738
sp|P04075|ALDOA_HUMAN	P04075	ALDOA_HUMAN	ALDOA	364	Homo sapiens	1:Experimental evidence at protein level	Fructose-bisphosphate aldolase A	1	0.999	16	18	2	18	18	2	18	178457264
sp|P04181|OAT_HUMAN	P04181	OAT_HUMAN	OAT	439	Homo sapiens	1:Experimental evidence at protein level	Ornithine aminotransferase, mitochondrial	1	0.999	4	5	5	5	5	5	5	18957182
sp|P04264|K2C1_HUMAN	P04264	K2C1_HUMAN	KRT1	644	Homo sapiens	1:Experimental evidence at protein level	Keratin, type II cytoskeletal 1	1	0.999	32	45	36	45	45	36	45	1370432130
sp|P04350|TBB4A_HUMAN	P04350	TBB4A_HUMAN	TUBB4A	444	Homo sapiens	1:Experimental evidence at protein level	Tubulin beta-4A chain	1	0.999	19	2	1	30	2	1	30	7112679
sp|P04406|G3P_HUMAN	P04406	G3P_HUMAN	GAPDH	335	Homo sapiens	1:Experimental evidence at protein level	Glyceraldehyde-3-phosphate dehydrogenase	1	0.999	17	31	30	31	31	30	31	1050074560
sp|P04843|RPN1_HUMAN	P04843	RPN1_HUMAN	RPN1	607	Homo sapiens	1:Experimental evidence at protein level	Dolichyl-diphosphooligosaccharide--protein glycosyltransferase subunit 1	1	0.999	43	62	62	62	62	62	62	6778230300
sp|P04844|RPN2_HUMAN	P04844	RPN2_HUMAN	RPN2	631	Homo sapiens	1:Experimental evidence at protein level	Dolichyl-diphosphooligosaccharide--protein glycosyltransferase subunit 2	1	0.999	25	50	50	50	50	50	50	3594650620
sp|P05023|AT1A1_HUMAN	P05023	AT1A1_HUMAN	ATP1A1	1023	Homo sapiens	1:Experimental evidence at protein level	Sodium/potassium-transporting ATPase subunit alpha-1	1	0.999	16	17	8	17	17	8	17	129764088
sp|P05067|A4_HUMAN	P05067	A4_HUMAN	APP	770	Homo sapiens	1:Experimental evidence at protein level	Amyloid-beta precursor protein	0.9985	0.9974	2	2	1	2	2	1	2	1.7665e+06
sp|P05141|ADT2_HUMAN	P05141	ADT2_HUMAN	SLC25A5	298	Homo sapiens	1:Experimental evidence at protein level	ADP/ATP translocase 2	1	0.999	8	8	2	8	8	2	8	90778664
sp|P05165|PCCA_HUMAN	P05165	PCCA_HUMAN	PCCA	728	Homo sapiens	1:Experimental evidence at protein level	Propionyl-CoA carboxylase alpha chain, mitochondrial	1	0.999	34	50	50	50	50	50	50	1128837250
sp|P05166|PCCB_HUMAN	P05166	PCCB_HUMAN	PCCB	539	Homo sapiens	1:Experimental evidence at protein level	Propionyl-CoA carboxylase beta chain, mitochondrial	1	0.999	24	33	33	33	33	33	33	808090110
sp|P05198|IF2A_HUMAN	P05198	IF2A_HUMAN	EIF2S1	315	Homo sapiens	1:Experimental evidence at protein level	Eukaryotic translation initiation factor 2 subunit 1	0.87	0.9899	1	1	1	1	1	1	1	0
sp|P05386|RLA1_HUMAN	P05386	RLA1_HUMAN	RPLP1	114	Homo sapiens	1:Experimental evidence at protein level	Large ribosomal subunit protein P1	0.9957	0.999	2	1	1	3	1	1	3	23504804
sp|P05387|RLA2_HUMAN	P05387	RLA2_HUMAN	RPLP2	115	Homo sapiens	1:Experimental evidence at protein level	Large ribosomal subunit protein P2	1	0.999	7	9	7	9	9	7	9	126046088
sp|P05388|RLA0_HUMAN	P05388	RLA0_HUMAN	RPLP0	317	Homo sapiens	1:Experimental evidence at protein level	Large ribosomal subunit protein uL10	1	0.999	9	10	3	10	10	3	10	147481632
sp|P05455|LA_HUMAN	P05455	LA_HUMAN	SSB	408	Homo sapiens	1:Experimental evidence at protein level	Lupus La protein	1	0.999	14	14	14	14	14	14	14	63847316
sp|P05556|ITB1_HUMAN	P05556	ITB1_HUMAN	ITGB1	798	Homo sapiens	1:Experimental evidence at protein level	Integrin beta-1	1	0.9918	3	3	3	3	3	3	3	11771763
sp|P06493|CDK1_HUMAN	P06493	CDK1_HUMAN	CDK1	297	Homo sapiens	1:Experimental evidence at protein level	Cyclin-dependent kinase 1	1	0.9988	3	3	2	3	3	2	3	14131230
sp|P06576|ATPB_HUMAN	P06576	ATPB_HUMAN	ATP5F1B	529	Homo sapiens	1:Experimental evidence at protein level	ATP synthase F(1) complex subunit beta, mitochondrial	1	0.999	17	24	24	24	24	24	24	365478016
sp|P06730|IF4E_HUMAN	P06730	IF4E_HUMAN	EIF4E	217	Homo sapiens	1:Experimental evidence at protein level	Eukaryotic translation initiation factor 4E	0.9502	0.9964	1	1	1	1	1	1	1	0
sp|P06733|ENOA_HUMAN	P06733	ENOA_HUMAN	ENO1	434	Homo sapiens	1:Experimental evidence at protein level	Alpha-enolase	1	0.999	9	9	8	9	9	8	9	63776080
sp|P06737|PYGL_HUMAN	P06737	PYGL_HUMAN	PYGL	847	Homo sapiens	1:Experimental evidence at protein level	Glycogen phosphorylase, liver form	1	0.999	9	9	5	9	9	5	9	61044648
sp|P06744|G6PI_HUMAN	P06744	G6PI_HUMAN	GPI	558	Homo sapiens	1:Experimental evidence at protein level	Glucose-6-phosphate isomerase	1	0.999	10	14	13	14	14	13	14	151935984
sp|P06748|NPM_HUMAN	P06748	NPM_HUMAN	NPM1	294	Homo sapiens	1:Experimental evidence at protein level	Nucleophosmin	1	0.999	7	13	12	13	13	12	13	246707248
sp|P06753|TPM3_HUMAN	P06753	TPM3_HUMAN	TPM3	285	Homo sapiens	1:Experimental evidence at protein level	Tropomyosin alpha-3 chain	1	0.9989	3	3	2	3	3	2	3	14273017
sp|P07099|HYEP_HUMAN	P07099	HYEP_HUMAN	EPHX1	455	Homo sapiens	1:Experimental evidence at protein level	Epoxide hydrolase 1	1	0.999	10	11	11	11	11	11	11	111611672
sp|P07195|LDHB_HUMAN	P07195	LDHB_HUMAN	LDHB	334	Homo sapiens	1:Experimental evidence at protein level	L-lactate dehydrogenase B chain	1	0.999	14	20	19	20	20	19	20	527552608
sp|P07203|GPX1_HUMAN	P07203	GPX1_HUMAN	GPX1	203	Homo sapiens	1:Experimental evidence at protein level	Glutathione peroxidase 1	0.846	0.9877	1	1	1	1	1	1	1	4860764
sp|P07237|PDIA1_HUMAN	P07237	PDIA1_HUMAN	P4HB	508	Homo sapiens	1:Experimental evidence at protein level	Protein disulfide-isomerase	1	0.999	25	27	27	27	27	27	27	305187328
sp|P07355|ANXA2_HUMAN	P07355	ANXA2_HUMAN	ANXA2	339	Homo sapiens	1:Experimental evidence at protein level	Annexin A2	1	0.999	4	4	2	4	4	2	4	12823132
sp|P07437|TBB5_HUMAN	P07437	TBB5_HUMAN	TUBB	444	Homo sapiens	1:Experimental evidence at protein level	Tubulin beta chain	1	0.999	21	40	8	40	40	8	40	1698238720
sp|P07477|TRY1_HUMAN	P07477	TRY1_HUMAN	PRSS1	247	Homo sapiens	1:Experimental evidence at protein level	Serine protease 1	0.9407	0.9957	1	1	1	1	1	1	1	0
sp|P07737|PROF1_HUMAN	P07737	PROF1_HUMAN	PFN1	140	Homo sapiens	1:Experimental evidence at protein level	Profilin-1	1	0.999	4	5	5	5	5	5	5	41987616
sp|P07741|APT_HUMAN	P07741	APT_HUMAN	APRT	180	Homo sapiens	1:Experimental evidence at protein level	Adenine phosphoribosyltransferase	1	0.999	3	3	3	3	3	3	3	6.96775e+06
sp|P07814|SYEP_HUMAN	P07814	SYEP_HUMAN	EPRS1	1512	Homo sapiens	1:Experimental evidence at protein level	Bifunctional glutamate/proline--tRNA ligase	1	0.9983	3	3	3	3	3	3	3	6857889
sp|P07900|HS90A_HUMAN	P07900	HS90A_HUMAN	HSP90AA1	732	Homo sapiens	1:Experimental evidence at protein level	Heat shock protein HSP 90-alpha	1	0.999	38	57	30	57	57	30	57	3369997310
sp|P07910|HNRPC_HUMAN	P07910	HNRPC_HUMAN	HNRNPC	306	Homo sapiens	1:Experimental evidence at protein level	Heterogeneous nuclear ribonucleoproteins C1/C2	1	0.9984	3	3	1	3	3	1	3	8382471
sp|P08138|TNR16_HUMAN	P08138	TNR16_HUMAN	NGFR	427	Homo sapiens	1:Experimental evidence at protein level	Tumor necrosis factor receptor superfamily member 16	0.9786	0.9985	1	1	1	1	1	1	1	0
sp|P08195|4F2_HUMAN	P08195	4F2_HUMAN	SLC3A2	630	Homo sapiens	1:Experimental evidence at protein level	Amino acid transporter heavy chain SLC3A2	0.9012	0.9926	1	1	1	1	1	1	1	0
sp|P08237|PFKAM_HUMAN	P08237	PFKAM_HUMAN	PFKM	780	Homo sapiens	1:Experimental evidence at protein level	ATP-dependent 6-phosphofructokinase, muscle type	1	0.999	4	4	4	4	4	4	4	18113326
sp|P08238|HS90B_HUMAN	P08238	HS90B_HUMAN	HSP90AB1	724	Homo sapiens	1:Experimental evidence at protein level	Heat shock protein HSP 90-beta	1	0.999	35	32	18	52	32	18	52	1000802240
sp|P08240|SRPRA_HUMAN	P08240	SRPRA_HUMAN	SRPRA	638	Homo sapiens	1:Experimental evidence at protein level	Signal recognition particle receptor subunit alpha	1	0.999	6	7	6	7	7	6	7	37027608
sp|P08243|ASNS_HUMAN	P08243	ASNS_HUMAN	ASNS	561	Homo sapiens	1:Experimental evidence at protein level	Asparagine synthetase [glutamine-hydrolyzing]	1	0.999	11	11	11	11	11	11	11	30345788
sp|P08559|ODPA_HUMAN	P08559	ODPA_HUMAN	PDHA1	390	Homo sapiens	1:Experimental evidence at protein level	Pyruvate dehydrogenase E1 component subunit alpha, somatic form, mitochondrial	1	0.9867	1	1	1	1	1	1	1	5237974
sp|P08574|CY1_HUMAN	P08574	CY1_HUMAN	CYC1	325	Homo sapiens	1:Experimental evidence at protein level	Cytochrome c1, heme protein, mitochondrial	0.9998	0.999	2	2	2	2	2	2	2	3.0659e+06
sp|P08579|RU2B_HUMAN	P08579	RU2B_HUMAN	SNRPB2	225	Homo sapiens	1:Experimental evidence at protein level	U2 small nuclear ribonucleoprotein B''	1	0.999	10	11	9	11	11	9	11	232231584
sp|P08621|RU17_HUMAN	P08621	RU17_HUMAN	SNRNP70	437	Homo sapiens	1:Experimental evidence at protein level	U1 small nuclear ribonucleoprotein 70 kDa	1	0.999	12	13	13	13	13	13	13	128144272
sp|P08670|VIME_HUMAN	P08670	VIME_HUMAN	VIM	466	Homo sapiens	1:Experimental evidence at protein level	Vimentin	1	0.999	19	22	17	22	22	17	22	503672864
sp|P08708|RS17_HUMAN	P08708	RS17_HUMAN	RPS17	135	Homo sapiens	1:Experimental evidence at protein level	Small ribosomal subunit protein eS17	1	0.999	6	10	10	10	10	10	10	141611936
sp|P09012|SNRPA_HUMAN	P09012	SNRPA_HUMAN	SNRPA	282	Homo sapiens	1:Experimental evidence at protein level	U1 small nuclear ribonucleoprotein A	1	0.9989	6	4	4	6	4	4	6	45150248
sp|P09211|GSTP1_HUMAN	P09211	GSTP1_HUMAN	GSTP1	210	Homo sapiens	1:Experimental evidence at protein level	Glutathione S-transferase P	1	0.999	7	9	9	9	9	9	9	118974976
sp|P09543|CN37_HUMAN	P09543	CN37_HUMAN	CNP	421	Homo sapiens	1:Experimental evidence at protein level	2',3'-cyclic-nucleotide 3'-phosphodiesterase	0.8002	0.9832	1	1	1	1	1	1	1	2.45041e+06
sp|P09622|DLDH_HUMAN	P09622	DLDH_HUMAN	DLD	509	Homo sapiens	1:Experimental evidence at protein level	Dihydrolipoyl dehydrogenase, mitochondrial	1	0.999	6	6	6	6	6	6	6	57314580
sp|P09661|RU2A_HUMAN	P09661	RU2A_HUMAN	SNRPA1	255	Homo sapiens	1:Experimental evidence at protein level	U2 small nuclear ribonucleoprotein A'	1	0.999	9	10	10	10	10	10	10	194993824
sp|P09669|COX6C_HUMAN	P09669	COX6C_HUMAN	COX6C	75	Homo sapiens	1:Experimental evidence at protein level	Cytochrome c oxidase subunit 6C	0.9998	0.9983	2	2	2	2	2	2	2	14672704
sp|P09874|PARP1_HUMAN	P09874	PARP1_HUMAN	PARP1	1014	Homo sapiens	1:Experimental evidence at protein level	Poly [ADP-ribose] polymerase 1	1	0.999	14	14	14	14	14	14	14	56938532
sp|P09936|UCHL1_HUMAN	P09936	UCHL1_HUMAN	UCHL1	223	Homo sapiens	1:Experimental evidence at protein level	Ubiquitin carboxyl-terminal hydrolase isozyme L1	1	0.999	5	6	6	6	6	6	6	63209784
sp|P09960|LKHA4_HUMAN	P09960	LKHA4_HUMAN	LTA4H	611	Homo sapiens	1:Experimental evidence at protein level	Leukotriene A-4 hydrolase	1	0.999	9	9	9	9	9	9	9	20742502
sp|P0C0S5|H2AZ_HUMAN	P0C0S5	H2AZ_HUMAN	H2AZ1	128	Homo sapiens	1:Experimental evidence at protein level	Histone H2A.Z	1	0.999	4	2	0	4	2	0	4	14157260	sp|Q71UI9|H2AV_HUMAN
sp|P0C0S8|H2A1_HUMAN	P0C0S8	H2A1_HUMAN	H2AC11	130	Homo sapiens	1:Experimental evidence at protein level	Histone H2A type 1	1	0.999	5	6	0	6	6	0	6	188769984	sp|Q16777|H2A2C_HUMAN, sp|Q6FI13|H2A2A_HUMAN, sp|Q93077|H2A1C_HUMAN, sp|Q96KK5|H2A1H_HUMAN, sp|Q99878|H2A1J_HUMAN, sp|Q9BTM1|H2AJ_HUMAN
sp|P0CG47|UBB_HUMAN	P0CG47	UBB_HUMAN	UBB	229	Homo sapiens	1:Experimental evidence at protein level	Polyubiquitin-B	1	0.999	3	4	0	4	4	0	4	37520592	sp|P0CG48|UBC_HUMAN, sp|P62979|RS27A_HUMAN, sp|P62987|RL40_HUMAN
sp|P0DMV8|HS71A_HUMAN	P0DMV8	HS71A_HUMAN	HSPA1A	641	Homo sapiens	1:Experimental evidence at protein level	Heat shock 70 kDa protein 1A	1	0.999	29	52	0	53	52	0	53	10167533600	sp|P0DMV9|HS71B_HUMAN
sp|P0DP23|CALM1_HUMAN	P0DP23	CALM1_HUMAN	CALM1	149	Homo sapiens	1:Experimental evidence at protein level	Calmodulin-1	1	0.999	2	2	0	2	2	0	2	3.21587e+06	sp|P0DP24|CALM2_HUMAN, sp|P0DP25|CALM3_HUMAN
sp|P0DPH7|TBA3C_HUMAN	P0DPH7	TBA3C_HUMAN	TUBA3C	450	Homo sapiens	1:Experimental evidence at protein level	Tubulin alpha-3C chain	1	0.999	19	33	0	33	33	0	33	2293073660	sp|P0DPH8|TBA3D_HUMAN
sp|P0DPI2|GAL3A_HUMAN	P0DPI2	GAL3A_HUMAN	GATD3	268	Homo sapiens	1:Experimental evidence at protein level	Glutamine amidotransferase-like class 1 domain-containing protein 3, mitochondrial	0.994	0.998	1	1	1	1	1	1	1	0
sp|P10253|LYAG_HUMAN	P10253	LYAG_HUMAN	GAA	952	Homo sapiens	1:Experimental evidence at protein level	Lysosomal alpha-glucosidase	1	0.9987	3	3	3	3	3	3	3	7064664
sp|P10412|H14_HUMAN	P10412	H14_HUMAN	H1-4	219	Homo sapiens	1:Experimental evidence at protein level	Histone H1.4	0.9855	0.999	1	1	0	1	1	0	1	3.42527e+06	sp|P16402|H13_HUMAN, sp|P16403|H12_HUMAN, sp|P22492|H1T_HUMAN, sp|Q02539|H11_HUMAN
sp|P10599|THIO_HUMAN	P10599	THIO_HUMAN	TXN	105	Homo sapiens	1:Experimental evidence at protein level	Thioredoxin	1	0.999	4	4	4	4	4	4	4	79491464
sp|P10606|COX5B_HUMAN	P10606	COX5B_HUMAN	COX5B	129	Homo sapiens	1:Experimental evidence at protein level	Cytochrome c oxidase subunit 5B, mitochondrial	1	0.999	2	2	2	2	2	2	2	18718458
sp|P10620|MGST1_HUMAN	P10620	MGST1_HUMAN	MGST1	155	Homo sapiens	1:Experimental evidence at protein level	Microsomal glutathione S-transferase 1	0.9856	0.999	1	1	1	1	1	1	1	15594048
sp|P10768|ESTD_HUMAN	P10768	ESTD_HUMAN	ESD	282	Homo sapiens	1:Experimental evidence at protein level	S-formylglutathione hydrolase	1	0.999	3	3	3	3	3	3	3	4.03717e+06
sp|P10809|CH60_HUMAN	P10809	CH60_HUMAN	HSPD1	573	Homo sapiens	1:Experimental evidence at protein level	60 kDa heat shock protein, mitochondrial	1	0.999	35	51	51	51	51	51	51	2036017280
sp|P11021|BIP_HUMAN	P11021	BIP_HUMAN	HSPA5	654	Homo sapiens	1:Experimental evidence at protein level	Endoplasmic reticulum chaperone BiP	1	0.999	38	62	58	62	62	58	62	7051838000
sp|P11142|HSP7C_HUMAN	P11142	HSP7C_HUMAN	HSPA8	646	Homo sapiens	1:Experimental evidence at protein level	Heat shock cognate 71 kDa protein	1	0.999	20	24	19	32	24	19	32	376520032
sp|P11177|ODPB_HUMAN	P11177	ODPB_HUMAN	PDHB	359	Homo sapiens	1:Experimental evidence at protein level	Pyruvate dehydrogenase E1 component subunit beta, mitochondrial	1	0.9982	4	4	4	4	4	4	4	22949538
sp|P11182|ODB2_HUMAN	P11182	ODB2_HUMAN	DBT	482	Homo sapiens	1:Experimental evidence at protein level	Lipoamide acyltransferase component of branched-chain alpha-keto acid dehydrogenase complex, mitochondrial	1	0.999	14	20	20	20	20	20	20	201712496
sp|P11217|PYGM_HUMAN	P11217	PYGM_HUMAN	PYGM	842	Homo sapiens	1:Experimental evidence at protein level	Glycogen phosphorylase, muscle form	1	0.999	10	6	5	10	6	5	10	24627480
sp|P11387|TOP1_HUMAN	P11387	TOP1_HUMAN	TOP1	765	Homo sapiens	1:Experimental evidence at protein level	DNA topoisomerase 1	1	0.9988	5	5	4	5	5	4	5	21140692
sp|P11413|G6PD_HUMAN	P11413	G6PD_HUMAN	G6PD	515	Homo sapiens	1:Experimental evidence at protein level	Glucose-6-phosphate 1-dehydrogenase	0.9273	0.9947	1	1	1	1	1	1	1	0
sp|P11441|UBL4A_HUMAN	P11441	UBL4A_HUMAN	UBL4A	157	Homo sapiens	1:Experimental evidence at protein level	Ubiquitin-like protein 4A	0.9059	0.993	1	1	1	1	1	1	1	2.44686e+06
sp|P11498|PYC_HUMAN	P11498	PYC_HUMAN	PC	1178	Homo sapiens	1:Experimental evidence at protein level	Pyruvate carboxylase, mitochondrial	1	0.999	36	47	47	47	47	47	47	500349184
sp|P11586|C1TC_HUMAN	P11586	C1TC_HUMAN	MTHFD1	935	Homo sapiens	1:Experimental evidence at protein level	C-1-tetrahydrofolate synthase, cytoplasmic	1	0.999	8	8	8	8	8	8	8	21234738
sp|P11940|PABP1_HUMAN	P11940	PABP1_HUMAN	PABPC1	636	Homo sapiens	1:Experimental evidence at protein level	Polyadenylate-binding protein 1	1	0.9979	3	3	0	3	3	0	3	2.12288e+06
sp|P12004|PCNA_HUMAN	P12004	PCNA_HUMAN	PCNA	261	Homo sapiens	1:Experimental evidence at protein level	Proliferating cell nuclear antigen	1	0.999	5	5	5	5	5	5	5	33592140
sp|P12235|ADT1_HUMAN	P12235	ADT1_HUMAN	SLC25A4	298	Homo sapiens	1:Experimental evidence at protein level	ADP/ATP translocase 1	1	0.9929	6	1	1	6	1	1	6	0
sp|P12268|IMDH2_HUMAN	P12268	IMDH2_HUMAN	IMPDH2	514	Homo sapiens	1:Experimental evidence at protein level	Inosine-5'-monophosphate dehydrogenase 2	1	0.999	4	5	5	5	5	5	5	16066107
sp|P12277|KCRB_HUMAN	P12277	KCRB_HUMAN	CKB	381	Homo sapiens	1:Experimental evidence at protein level	Creatine kinase B-type	1	0.999	13	23	23	23	23	23	23	242917776
sp|P12814|ACTN1_HUMAN	P12814	ACTN1_HUMAN	ACTN1	892	Homo sapiens	1:Experimental evidence at protein level	Alpha-actinin-1	1	0.999	45	63	40	63	63	40	63	948735420
sp|P12956|XRCC6_HUMAN	P12956	XRCC6_HUMAN	XRCC6	609	Homo sapiens	1:Experimental evidence at protein level	X-ray repair cross-complementing protein 6	1	0.999	25	33	33	33	33	33	33	416182752
sp|P13010|XRCC5_HUMAN	P13010	XRCC5_HUMAN	XRCC5	732	Homo sapiens	1:Experimental evidence at protein level	X-ray repair cross-complementing protein 5	1	0.999	27	31	31	31	31	31	31	453589024
sp|P13073|COX41_HUMAN	P13073	COX41_HUMAN	COX4I1	169	Homo sapiens	1:Experimental evidence at protein level	Cytochrome c oxidase subunit 4 isoform 1, mitochondrial	1	0.999	2	2	2	2	2	2	2	34277628
sp|P13473|LAMP2_HUMAN	P13473	LAMP2_HUMAN	LAMP2	410	Homo sapiens	1:Experimental evidence at protein level	Lysosome-associated membrane glycoprotein 2	1	0.999	3	3	3	3	3	3	3	8475588
sp|P13639|EF2_HUMAN	P13639	EF2_HUMAN	EEF2	858	Homo sapiens	1:Experimental evidence at protein level	Elongation factor 2	1	0.999	36	46	45	46	46	45	46	802045120
sp|P13645|K1C10_HUMAN	P13645	K1C10_HUMAN	KRT10	584	Homo sapiens	1:Experimental evidence at protein level	Keratin, type I cytoskeletal 10	1	0.999	19	25	21	25	25	21	25	779967360
sp|P13647|K2C5_HUMAN	P13647	K2C5_HUMAN	KRT5	590	Homo sapiens	1:Experimental evidence at protein level	Keratin, type II cytoskeletal 5	1	0.999	15	8	5	17	8	5	17	23480930
sp|P13667|PDIA4_HUMAN	P13667	PDIA4_HUMAN	PDIA4	645	Homo sapiens	1:Experimental evidence at protein level	Protein disulfide-isomerase A4	1	0.999	22	26	26	26	26	26	26	150985504
sp|P13674|P4HA1_HUMAN	P13674	P4HA1_HUMAN	P4HA1	534	Homo sapiens	1:Experimental evidence at protein level	Prolyl 4-hydroxylase subunit alpha-1	1	0.999	3	3	3	3	3	3	3	6.67847e+06
sp|P13797|PLST_HUMAN	P13797	PLST_HUMAN	PLS3	630	Homo sapiens	1:Experimental evidence at protein level	Plastin-3	1	0.999	18	18	13	18	18	13	18	198340256
sp|P13798|ACPH_HUMAN	P13798	ACPH_HUMAN	APEH	732	Homo sapiens	1:Experimental evidence at protein level	Acylamino-acid-releasing enzyme	0.9849	0.999	1	1	1	1	1	1	1	6828947
sp|P13804|ETFA_HUMAN	P13804	ETFA_HUMAN	ETFA	333	Homo sapiens	1:Experimental evidence at protein level	Electron transfer flavoprotein subunit alpha, mitochondrial	1	0.999	6	7	7	7	7	7	7	34527856
sp|P14209|CD99_HUMAN	P14209	CD99_HUMAN	CD99	185	Homo sapiens	1:Experimental evidence at protein level	CD99 antigen	0.9557	0.9968	1	1	1	1	1	1	1	5.87882e+06
sp|P14314|GLU2B_HUMAN	P14314	GLU2B_HUMAN	PRKCSH	528	Homo sapiens	1:Experimental evidence at protein level	Glucosidase 2 subunit beta	1	0.999	5	5	5	5	5	5	5	38420080
sp|P14324|FPPS_HUMAN	P14324	FPPS_HUMAN	FDPS	419	Homo sapiens	1:Experimental evidence at protein level	Farnesyl pyrophosphate synthase	0.9989	0.9988	2	2	2	2	2	2	2	9677533
sp|P14406|CX7A2_HUMAN	P14406	CX7A2_HUMAN	COX7A2	83	Homo sapiens	1:Experimental evidence at protein level	Cytochrome c oxidase subunit 7A2, mitochondrial	0.9856	0.999	1	1	1	1	1	1	1	4.86029e+06
sp|P14618|KPYM_HUMAN	P14618	KPYM_HUMAN	PKM	531	Homo sapiens	1:Experimental evidence at protein level	Pyruvate kinase PKM	1	0.999	26	34	33	34	34	33	34	860500100
sp|P14625|ENPL_HUMAN	P14625	ENPL_HUMAN	HSP90B1	803	Homo sapiens	1:Experimental evidence at protein level	Endoplasmin	1	0.999	40	54	44	54	54	44	54	2428825600
sp|P14678|RSMB_HUMAN	P14678	RSMB_HUMAN	SNRPB	240	Homo sapiens	1:Experimental evidence at protein level	Small nuclear ribonucleoprotein-associated proteins B and B'	1	0.9987	3	3	0	3	3	0	3	22268192	sp|P63162|RSMN_HUMAN
sp|P14866|HNRPL_HUMAN	P14866	HNRPL_HUMAN	HNRNPL	589	Homo sapiens	1:Experimental evidence at protein level	Heterogeneous nuclear ribonucleoprotein L	1	0.999	7	7	6	7	7	6	7	27707182
sp|P14868|SYDC_HUMAN	P14868	SYDC_HUMAN	DARS1	501	Homo sapiens	1:Experimental evidence at protein level	Aspartate--tRNA ligase, cytoplasmic	0.9999	0.998	2	2	2	2	2	2	2	2593858
sp|P15121|ALDR_HUMAN	P15121	ALDR_HUMAN	AKR1B1	316	Homo sapiens	1:Experimental evidence at protein level	Aldo-keto reductase family 1 member B1	1	0.9983	5	5	3	5	5	3	5	19647792
sp|P15170|ERF3A_HUMAN	P15170	ERF3A_HUMAN	GSPT1	499	Homo sapiens	1:Experimental evidence at protein level	Eukaryotic peptide chain release factor GTP-binding subunit ERF3A	0.9851	0.999	1	1	0	1	1	0	1	3.01589e+06	sp|Q8IYD1|ERF3B_HUMAN
sp|P15531|NDKA_HUMAN	P15531	NDKA_HUMAN	NME1	152	Homo sapiens	1:Experimental evidence at protein level	Nucleoside diphosphate kinase A	1	0.999	5	2	2	7	2	2	7	23774906
sp|P15880|RS2_HUMAN	P15880	RS2_HUMAN	RPS2	293	Homo sapiens	1:Experimental evidence at protein level	Small ribosomal subunit protein uS5	1	0.999	11	11	11	11	11	11	11	132419672
sp|P16152|CBR1_HUMAN	P16152	CBR1_HUMAN	CBR1	277	Homo sapiens	1:Experimental evidence at protein level	Carbonyl reductase [NADPH] 1	1	0.999	3	3	2	3	3	2	3	12401694
sp|P16435|NCPR_HUMAN	P16435	NCPR_HUMAN	POR	677	Homo sapiens	1:Experimental evidence at protein level	NADPH--cytochrome P450 reductase	1	0.999	18	20	20	20	20	20	20	149551104
sp|P16615|AT2A2_HUMAN	P16615	AT2A2_HUMAN	ATP2A2	1042	Homo sapiens	1:Experimental evidence at protein level	Sarcoplasmic/endoplasmic reticulum calcium ATPase 2	1	0.999	45	66	43	66	66	43	66	1250589820
sp|P17066|HSP76_HUMAN	P17066	HSP76_HUMAN	HSPA6	643	Homo sapiens	1:Experimental evidence at protein level	Heat shock 70 kDa protein 6	0.9998	0.9987	8	1	1	12	1	1	12	0
sp|P17152|TMM11_HUMAN	P17152	TMM11_HUMAN	TMEM11	192	Homo sapiens	1:Experimental evidence at protein level	Transmembrane protein 11, mitochondrial	1	0.9941	3	3	3	3	3	3	3	58237220
sp|P17812|PYRG1_HUMAN	P17812	PYRG1_HUMAN	CTPS1	591	Homo sapiens	1:Experimental evidence at protein level	CTP synthase 1	1	0.999	6	6	4	6	6	4	6	19370606
sp|P17980|PRS6A_HUMAN	P17980	PRS6A_HUMAN	PSMC3	439	Homo sapiens	1:Experimental evidence at protein level	26S proteasome regulatory subunit 6A	1	0.999	7	7	7	7	7	7	7	26266142
sp|P17987|TCPA_HUMAN	P17987	TCPA_HUMAN	TCP1	556	Homo sapiens	1:Experimental evidence at protein level	T-complex protein 1 subunit alpha	1	0.999	24	39	39	39	39	39	39	773130110
sp|P18031|PTN1_HUMAN	P18031	PTN1_HUMAN	PTPN1	435	Homo sapiens	1:Experimental evidence at protein level	Tyrosine-protein phosphatase non-receptor type 1	1	0.9985	3	3	3	3	3	3	3	12800430
sp|P18085|ARF4_HUMAN	P18085	ARF4_HUMAN	ARF4	180	Homo sapiens	1:Experimental evidence at protein level	ADP-ribosylation factor 4	1	0.999	5	6	2	6	6	2	6	44480368
sp|P18124|RL7_HUMAN	P18124	RL7_HUMAN	RPL7	248	Homo sapiens	1:Experimental evidence at protein level	Large ribosomal subunit protein uL30	1	0.999	6	6	6	6	6	6	6	30162940
sp|P18206|VINC_HUMAN	P18206	VINC_HUMAN	VCL	1134	Homo sapiens	1:Experimental evidence at protein level	Vinculin	0.9962	0.9968	2	2	2	2	2	2	2	0
sp|P18621|RL17_HUMAN	P18621	RL17_HUMAN	RPL17	184	Homo sapiens	1:Experimental evidence at protein level	Large ribosomal subunit protein uL22	1	0.999	4	5	5	5	5	5	5	57279100
sp|P18859|ATP5J_HUMAN	P18859	ATP5J_HUMAN	ATP5PF	108	Homo sapiens	1:Experimental evidence at protein level	ATP synthase peripheral stalk subunit F6, mitochondrial	1	0.999	4	5	5	5	5	5	5	33750424
sp|P19022|CADH2_HUMAN	P19022	CADH2_HUMAN	CDH2	906	Homo sapiens	1:Experimental evidence at protein level	Cadherin-2	0.9856	0.999	1	1	1	1	1	1	1	17636480
sp|P19338|NUCL_HUMAN	P19338	NUCL_HUMAN	NCL	710	Homo sapiens	1:Experimental evidence at protein level	Nucleolin	1	0.999	19	19	19	19	19	19	19	148261104
sp|P19387|RPB3_HUMAN	P19387	RPB3_HUMAN	POLR2C	275	Homo sapiens	1:Experimental evidence at protein level	DNA-directed RNA polymerase II subunit RPB3	0.9995	0.9948	2	2	2	2	2	2	2	4.04158e+06
sp|P19388|RPAB1_HUMAN	P19388	RPAB1_HUMAN	POLR2E	210	Homo sapiens	1:Experimental evidence at protein level	DNA-directed RNA polymerases I, II, and III subunit RPABC1	0.9999	0.999	2	2	2	2	2	2	2	8171898
sp|P19623|SPEE_HUMAN	P19623	SPEE_HUMAN	SRM	302	Homo sapiens	1:Experimental evidence at protein level	Spermidine synthase	0.9996	0.9974	2	2	2	2	2	2	2	8493658
sp|P19838|NFKB1_HUMAN	P19838	NFKB1_HUMAN	NFKB1	968	Homo sapiens	1:Experimental evidence at protein level	Nuclear factor NF-kappa-B p105 subunit	0.9855	0.999	1	1	1	1	1	1	1	4402590
sp|P20339|RAB5A_HUMAN	P20339	RAB5A_HUMAN	RAB5A	215	Homo sapiens	1:Experimental evidence at protein level	Ras-related protein Rab-5A	0.9994	0.9989	4	1	1	5	1	1	5	11873438
sp|P20340|RAB6A_HUMAN	P20340	RAB6A_HUMAN	RAB6A	208	Homo sapiens	1:Experimental evidence at protein level	Ras-related protein Rab-6A	0.9933	0.9984	2	1	0	2	1	0	2	1.75293e+06	sp|Q9NRW1|RAB6B_HUMAN
sp|P20618|PSB1_HUMAN	P20618	PSB1_HUMAN	PSMB1	241	Homo sapiens	1:Experimental evidence at protein level	Proteasome subunit beta type-1	1	0.999	8	10	10	10	10	10	10	115127904
sp|P20674|COX5A_HUMAN	P20674	COX5A_HUMAN	COX5A	150	Homo sapiens	1:Experimental evidence at protein level	Cytochrome c oxidase subunit 5A, mitochondrial	0.9978	0.9982	2	2	2	2	2	2	2	12109304
sp|P21266|GSTM3_HUMAN	P21266	GSTM3_HUMAN	GSTM3	225	Homo sapiens	1:Experimental evidence at protein level	Glutathione S-transferase Mu 3	1	0.995	3	3	2	3	3	2	3	4276376
sp|P21333|FLNA_HUMAN	P21333	FLNA_HUMAN	FLNA	2647	Homo sapiens	1:Experimental evidence at protein level	Filamin-A	1	0.998	3	3	1	3	3	1	3	15164302
sp|P21796|VDAC1_HUMAN	P21796	VDAC1_HUMAN	VDAC1	283	Homo sapiens	1:Experimental evidence at protein level	Non-selective voltage-gated ion channel VDAC1	1	0.999	13	15	14	15	15	14	15	285950400
sp|P21964|COMT_HUMAN	P21964	COMT_HUMAN	COMT	271	Homo sapiens	1:Experimental evidence at protein level	Catechol O-methyltransferase	1	0.999	5	5	5	5	5	5	5	17113934
sp|P22061|PIMT_HUMAN	P22061	PIMT_HUMAN	PCMT1	227	Homo sapiens	1:Experimental evidence at protein level	Protein-L-isoaspartate(D-aspartate) O-methyltransferase	1	0.999	3	3	3	3	3	3	3	20405592
sp|P22102|PUR2_HUMAN	P22102	PUR2_HUMAN	GART	1010	Homo sapiens	1:Experimental evidence at protein level	Trifunctional purine biosynthetic protein adenosine-3	1	0.999	13	13	13	13	13	13	13	83266640
sp|P22234|PUR6_HUMAN	P22234	PUR6_HUMAN	PAICS	425	Homo sapiens	1:Experimental evidence at protein level	Bifunctional phosphoribosylaminoimidazole carboxylase/phosphoribosylaminoimidazole succinocarboxamide synthetase	1	0.999	12	15	15	15	15	15	15	164133424
sp|P22314|UBA1_HUMAN	P22314	UBA1_HUMAN	UBA1	1058	Homo sapiens	1:Experimental evidence at protein level	Ubiquitin-like modifier-activating enzyme 1	1	0.999	29	36	36	36	36	36	36	616257920
sp|P22392|NDKB_HUMAN	P22392	NDKB_HUMAN	NME2	152	Homo sapiens	1:Experimental evidence at protein level	Nucleoside diphosphate kinase B	1	0.999	8	11	1	11	11	1	11	114493872
sp|P23246|SFPQ_HUMAN	P23246	SFPQ_HUMAN	SFPQ	707	Homo sapiens	1:Experimental evidence at protein level	Splicing factor, proline- and glutamine-rich	1	0.999	8	9	9	9	9	9	9	63588412
sp|P23258|TBG1_HUMAN	P23258	TBG1_HUMAN	TUBG1	451	Homo sapiens	1:Experimental evidence at protein level	Tubulin gamma-1 chain	0.9978	0.9978	2	2	0	2	2	0	2	2.67542e+06	sp|Q9NRH3|TBG2_HUMAN
sp|P23327|SRCH_HUMAN	P23327	SRCH_HUMAN	HRC	699	Homo sapiens	1:Experimental evidence at protein level	Sarcoplasmic reticulum histidine-rich calcium-binding protein	1	0.999	3	3	3	3	3	3	3	11223107
sp|P23381|SYWC_HUMAN	P23381	SYWC_HUMAN	WARS1	471	Homo sapiens	1:Experimental evidence at protein level	Tryptophan--tRNA ligase, cytoplasmic	0.971	0.998	1	1	1	1	1	1	1	3.60129e+06
sp|P23396|RS3_HUMAN	P23396	RS3_HUMAN	RPS3	243	Homo sapiens	1:Experimental evidence at protein level	Small ribosomal subunit protein uS3	1	0.999	14	18	18	18	18	18	18	212634832
sp|P23526|SAHH_HUMAN	P23526	SAHH_HUMAN	AHCY	432	Homo sapiens	1:Experimental evidence at protein level	Adenosylhomocysteinase	1	0.999	15	16	15	16	16	15	16	215131952
sp|P23528|COF1_HUMAN	P23528	COF1_HUMAN	CFL1	166	Homo sapiens	1:Experimental evidence at protein level	Cofilin-1	1	0.999	12	13	10	13	13	10	13	176477776
sp|P23921|RIR1_HUMAN	P23921	RIR1_HUMAN	RRM1	792	Homo sapiens	1:Experimental evidence at protein level	Ribonucleoside-diphosphate reductase large subunit	0.9436	0.9959	1	1	1	1	1	1	1	5.70171e+06
sp|P24390|ERD21_HUMAN	P24390	ERD21_HUMAN	KDELR1	212	Homo sapiens	1:Experimental evidence at protein level	ER lumen protein-retaining receptor 1	1	0.999	4	4	2	4	4	2	4	25302492
sp|P24534|EF1B_HUMAN	P24534	EF1B_HUMAN	EEF1B2	225	Homo sapiens	1:Experimental evidence at protein level	Elongation factor 1-beta	1	0.9989	4	3	3	4	3	3	4	30620938
sp|P24539|AT5F1_HUMAN	P24539	AT5F1_HUMAN	ATP5PB	256	Homo sapiens	1:Experimental evidence at protein level	ATP synthase peripheral stalk subunit b, mitochondrial	1	0.999	8	10	10	10	10	10	10	99199256
sp|P24928|RPB1_HUMAN	P24928	RPB1_HUMAN	POLR2A	1970	Homo sapiens	1:Experimental evidence at protein level	DNA-directed RNA polymerase II subunit RPB1	1	0.9988	1	1	1	1	1	1	1	7.12099e+06
sp|P25205|MCM3_HUMAN	P25205	MCM3_HUMAN	MCM3	808	Homo sapiens	1:Experimental evidence at protein level	DNA replication licensing factor MCM3	1	0.999	12	13	13	13	13	13	13	34970132
sp|P25398|RS12_HUMAN	P25398	RS12_HUMAN	RPS12	132	Homo sapiens	1:Experimental evidence at protein level	Small ribosomal subunit protein eS12	1	0.999	3	3	3	3	3	3	3	25084226
sp|P25685|DNJB1_HUMAN	P25685	DNJB1_HUMAN	DNAJB1	340	Homo sapiens	1:Experimental evidence at protein level	DnaJ homolog subfamily B member 1	0.938	0.9955	1	1	1	1	1	1	1	1.79984e+06
sp|P25705|ATPA_HUMAN	P25705	ATPA_HUMAN	ATP5F1A	553	Homo sapiens	1:Experimental evidence at protein level	ATP synthase F(1) complex subunit alpha, mitochondrial	1	0.999	23	27	27	27	27	27	27	494523168
sp|P25786|PSA1_HUMAN	P25786	PSA1_HUMAN	PSMA1	263	Homo sapiens	1:Experimental evidence at protein level	Proteasome subunit alpha type-1	1	0.999	12	14	14	14	14	14	14	192303920
sp|P25787|PSA2_HUMAN	P25787	PSA2_HUMAN	PSMA2	234	Homo sapiens	1:Experimental evidence at protein level	Proteasome subunit alpha type-2	1	0.999	8	10	10	10	10	10	10	99285528
sp|P25788|PSA3_HUMAN	P25788	PSA3_HUMAN	PSMA3	255	Homo sapiens	1:Experimental evidence at protein level	Proteasome subunit alpha type-3	1	0.999	9	10	10	10	10	10	10	93583416
sp|P25789|PSA4_HUMAN	P25789	PSA4_HUMAN	PSMA4	261	Homo sapiens	1:Experimental evidence at protein level	Proteasome subunit alpha type-4	1	0.999	5	5	5	5	5	5	5	83170696
sp|P26196|DDX6_HUMAN	P26196	DDX6_HUMAN	DDX6	483	Homo sapiens	1:Experimental evidence at protein level	Probable ATP-dependent RNA helicase DDX6	1	0.999	13	16	16	16	16	16	16	221784656
sp|P26232|CTNA2_HUMAN	P26232	CTNA2_HUMAN	CTNNA2	953	Homo sapiens	1:Experimental evidence at protein level	Catenin alpha-2	0.9106	0.9933	1	1	1	1	1	1	1	4.58272e+06
sp|P26368|U2AF2_HUMAN	P26368	U2AF2_HUMAN	U2AF2	475	Homo sapiens	1:Experimental evidence at protein level	Splicing factor U2AF 65 kDa subunit	0.792	0.9824	1	1	1	1	1	1	1	0
sp|P26373|RL13_HUMAN	P26373	RL13_HUMAN	RPL13	211	Homo sapiens	1:Experimental evidence at protein level	Large ribosomal subunit protein eL13	1	0.9989	3	3	3	3	3	3	3	9865616
sp|P26599|PTBP1_HUMAN	P26599	PTBP1_HUMAN	PTBP1	557	Homo sapiens	1:Experimental evidence at protein level	Polypyrimidine tract-binding protein 1	0.9584	0.997	1	1	1	1	1	1	1	2.01973e+06
sp|P26639|SYTC_HUMAN	P26639	SYTC_HUMAN	TARS1	723	Homo sapiens	1:Experimental evidence at protein level	Threonine--tRNA ligase 1, cytoplasmic	1	0.999	11	11	10	11	11	10	11	62304112
sp|P26641|EF1G_HUMAN	P26641	EF1G_HUMAN	EEF1G	437	Homo sapiens	1:Experimental evidence at protein level	Elongation factor 1-gamma	1	0.999	14	15	15	15	15	15	15	246131840
sp|P27348|1433T_HUMAN	P27348	1433T_HUMAN	YWHAQ	245	Homo sapiens	1:Experimental evidence at protein level	14-3-3 protein theta	1	0.999	12	16	9	16	16	9	16	423414496
sp|P27544|CERS1_HUMAN	P27544	CERS1_HUMAN	CERS1	350	Homo sapiens	1:Experimental evidence at protein level	Ceramide synthase 1	0.985	0.999	1	1	1	1	1	1	1	0
sp|P27635|RL10_HUMAN	P27635	RL10_HUMAN	RPL10	214	Homo sapiens	1:Experimental evidence at protein level	Large ribosomal subunit protein uL16	0.9811	0.9987	1	1	1	1	1	1	1	0
sp|P27694|RFA1_HUMAN	P27694	RFA1_HUMAN	RPA1	616	Homo sapiens	1:Experimental evidence at protein level	Replication protein A 70 kDa DNA-binding subunit	1	0.999	7	7	7	7	7	7	7	176249040
sp|P27695|APEX1_HUMAN	P27695	APEX1_HUMAN	APEX1	318	Homo sapiens	1:Experimental evidence at protein level	DNA repair nuclease/redox regulator APEX1	0.9856	0.999	1	1	1	1	1	1	1	10001381
sp|P27708|PYR1_HUMAN	P27708	PYR1_HUMAN	CAD	2225	Homo sapiens	1:Experimental evidence at protein level	Multifunctional protein CAD	1	0.999	39	42	41	42	42	41	42	268202272
sp|P27797|CALR_HUMAN	P27797	CALR_HUMAN	CALR	417	Homo sapiens	1:Experimental evidence at protein level	Calreticulin	1	0.999	10	14	14	14	14	14	14	152029792
sp|P27824|CALX_HUMAN	P27824	CALX_HUMAN	CANX	592	Homo sapiens	1:Experimental evidence at protein level	Calnexin	1	0.999	32	50	50	50	50	50	50	4794789900
sp|P28066|PSA5_HUMAN	P28066	PSA5_HUMAN	PSMA5	241	Homo sapiens	1:Experimental evidence at protein level	Proteasome subunit alpha type-5	1	0.999	5	6	6	6	6	6	6	80680072
sp|P28070|PSB4_HUMAN	P28070	PSB4_HUMAN	PSMB4	264	Homo sapiens	1:Experimental evidence at protein level	Proteasome subunit beta type-4	1	0.999	5	8	8	8	8	8	8	95465168
sp|P28072|PSB6_HUMAN	P28072	PSB6_HUMAN	PSMB6	239	Homo sapiens	1:Experimental evidence at protein level	Proteasome subunit beta type-6	1	0.999	3	3	3	3	3	3	3	64671828
sp|P28074|PSB5_HUMAN	P28074	PSB5_HUMAN	PSMB5	263	Homo sapiens	1:Experimental evidence at protein level	Proteasome subunit beta type-5	1	0.999	9	10	10	10	10	10	10	138037376
sp|P28288|ABCD3_HUMAN	P28288	ABCD3_HUMAN	ABCD3	659	Homo sapiens	1:Experimental evidence at protein level	ATP-binding cassette sub-family D member 3	1	0.999	3	3	3	3	3	3	3	20031436
sp|P29401|TKT_HUMAN	P29401	TKT_HUMAN	TKT	623	Homo sapiens	1:Experimental evidence at protein level	Transketolase	1	0.999	8	9	9	9	9	9	9	61640184
sp|P29590|PML_HUMAN	P29590	PML_HUMAN	PML	882	Homo sapiens	1:Experimental evidence at protein level	Protein PML	0.873	0.9902	1	1	1	1	1	1	1	0
sp|P29692|EF1D_HUMAN	P29692	EF1D_HUMAN	EEF1D	281	Homo sapiens	1:Experimental evidence at protein level	Elongation factor 1-delta	1	0.999	5	5	4	5	5	4	5	7172488
sp|P29966|MARCS_HUMAN	P29966	MARCS_HUMAN	MARCKS	332	Homo sapiens	1:Experimental evidence at protein level	Myristoylated alanine-rich C-kinase substrate	0.9848	0.999	1	1	1	1	1	1	1	5.39184e+06
sp|P30041|PRDX6_HUMAN	P30041	PRDX6_HUMAN	PRDX6	224	Homo sapiens	1:Experimental evidence at protein level	Peroxiredoxin-6	1	0.999	9	10	10	10	10	10	10	174247248
sp|P30044|PRDX5_HUMAN	P30044	PRDX5_HUMAN	PRDX5	214	Homo sapiens	1:Experimental evidence at protein level	Peroxiredoxin-5, mitochondrial	1	0.9988	4	4	4	4	4	4	4	17342002
sp|P30048|PRDX3_HUMAN	P30048	PRDX3_HUMAN	PRDX3	256	Homo sapiens	1:Experimental evidence at protein level	Thioredoxin-dependent peroxide reductase, mitochondrial	1	0.999	4	5	5	5	5	5	5	16862972
sp|P30049|ATPD_HUMAN	P30049	ATPD_HUMAN	ATP5F1D	168	Homo sapiens	1:Experimental evidence at protein level	ATP synthase F(1) complex subunit delta, mitochondrial	0.9855	0.999	1	1	1	1	1	1	1	9451597
sp|P30050|RL12_HUMAN	P30050	RL12_HUMAN	RPL12	165	Homo sapiens	1:Experimental evidence at protein level	Large ribosomal subunit protein uL11	1	0.999	2	2	2	2	2	2	2	27621556
sp|P30101|PDIA3_HUMAN	P30101	PDIA3_HUMAN	PDIA3	505	Homo sapiens	1:Experimental evidence at protein level	Protein disulfide-isomerase A3	1	0.999	14	14	14	14	14	14	14	69224920
sp|P30153|2AAA_HUMAN	P30153	2AAA_HUMAN	PPP2R1A	589	Homo sapiens	1:Experimental evidence at protein level	Serine/threonine-protein phosphatase 2A 65 kDa regulatory subunit A alpha isoform	1	0.999	16	17	13	17	17	13	17	100750728
sp|P30519|HMOX2_HUMAN	P30519	HMOX2_HUMAN	HMOX2	316	Homo sapiens	1:Experimental evidence at protein level	Heme oxygenase 2	1	0.999	12	18	18	18	18	18	18	132196688
sp|P30533|AMRP_HUMAN	P30533	AMRP_HUMAN	LRPAP1	357	Homo sapiens	1:Experimental evidence at protein level	Alpha-2-macroglobulin receptor-associated protein	0.8707	0.99	1	1	1	1	1	1	1	1319708
sp|P30566|PUR8_HUMAN	P30566	PUR8_HUMAN	ADSL	484	Homo sapiens	1:Experimental evidence at protein level	Adenylosuccinate lyase	1	0.999	4	4	4	4	4	4	4	17375002
sp|P30876|RPB2_HUMAN	P30876	RPB2_HUMAN	POLR2B	1174	Homo sapiens	1:Experimental evidence at protein level	DNA-directed RNA polymerase II subunit RPB2	1	0.999	6	6	6	6	6	6	6	20636302
sp|P31040|SDHA_HUMAN	P31040	SDHA_HUMAN	SDHA	664	Homo sapiens	1:Experimental evidence at protein level	Succinate dehydrogenase [ubiquinone] flavoprotein subunit, mitochondrial	1	0.999	2	2	2	2	2	2	2	3722526
sp|P31153|METK2_HUMAN	P31153	METK2_HUMAN	MAT2A	395	Homo sapiens	1:Experimental evidence at protein level	S-adenosylmethionine synthase isoform type-2	1	0.999	3	3	3	3	3	3	3	3988674
sp|P31689|DNJA1_HUMAN	P31689	DNJA1_HUMAN	DNAJA1	397	Homo sapiens	1:Experimental evidence at protein level	DnaJ homolog subfamily A member 1	1	0.999	3	3	3	3	3	3	3	15671508
sp|P31930|QCR1_HUMAN	P31930	QCR1_HUMAN	UQCRC1	480	Homo sapiens	1:Experimental evidence at protein level	Cytochrome b-c1 complex subunit 1, mitochondrial	0.9855	0.999	1	1	1	1	1	1	1	2260173
sp|P31939|PUR9_HUMAN	P31939	PUR9_HUMAN	ATIC	592	Homo sapiens	1:Experimental evidence at protein level	Bifunctional purine biosynthesis protein ATIC	1	0.999	8	8	8	8	8	8	8	27163290
sp|P31943|HNRH1_HUMAN	P31943	HNRH1_HUMAN	HNRNPH1	449	Homo sapiens	1:Experimental evidence at protein level	Heterogeneous nuclear ribonucleoprotein H	1	0.999	5	6	2	6	6	2	6	39037224
sp|P31946|1433B_HUMAN	P31946	1433B_HUMAN	YWHAB	246	Homo sapiens	1:Experimental evidence at protein level	14-3-3 protein beta/alpha	1	0.999	8	3	3	10	3	3	10	6.42534e+06
sp|P31948|STIP1_HUMAN	P31948	STIP1_HUMAN	STIP1	543	Homo sapiens	1:Experimental evidence at protein level	Stress-induced-phosphoprotein 1	1	0.999	13	14	14	14	14	14	14	74470032
sp|P32119|PRDX2_HUMAN	P32119	PRDX2_HUMAN	PRDX2	198	Homo sapiens	1:Experimental evidence at protein level	Peroxiredoxin-2	1	0.999	6	5	5	7	5	5	7	45876624
sp|P32322|P5CR1_HUMAN	P32322	P5CR1_HUMAN	PYCR1	319	Homo sapiens	1:Experimental evidence at protein level	Pyrroline-5-carboxylate reductase 1, mitochondrial	1	0.999	12	22	20	22	22	20	22	278323360
sp|P33240|CSTF2_HUMAN	P33240	CSTF2_HUMAN	CSTF2	577	Homo sapiens	1:Experimental evidence at protein level	Cleavage stimulation factor subunit 2	0.9825	0.9988	1	1	1	1	1	1	1	2.62668e+06
sp|P33991|MCM4_HUMAN	P33991	MCM4_HUMAN	MCM4	863	Homo sapiens	1:Experimental evidence at protein level	DNA replication licensing factor MCM4	1	0.999	11	11	11	11	11	11	11	82444528
sp|P33992|MCM5_HUMAN	P33992	MCM5_HUMAN	MCM5	734	Homo sapiens	1:Experimental evidence at protein level	DNA replication licensing factor MCM5	1	0.9943	2	2	2	2	2	2	2	4233237
sp|P33993|MCM7_HUMAN	P33993	MCM7_HUMAN	MCM7	719	Homo sapiens	1:Experimental evidence at protein level	DNA replication licensing factor MCM7	1	0.999	4	4	4	4	4	4	4	10596717
sp|P34897|GLYM_HUMAN	P34897	GLYM_HUMAN	SHMT2	504	Homo sapiens	1:Experimental evidence at protein level	Serine hydroxymethyltransferase, mitochondrial	1	0.999	8	9	7	9	9	7	9	50491512
sp|P34932|HSP74_HUMAN	P34932	HSP74_HUMAN	HSPA4	840	Homo sapiens	1:Experimental evidence at protein level	Heat shock 70 kDa protein 4	1	0.999	16	17	15	17	17	15	17	111461848
sp|P35030|TRY3_HUMAN	P35030	TRY3_HUMAN	PRSS3	304	Homo sapiens	1:Experimental evidence at protein level	Trypsin-3	0.9855	0.999	1	1	1	1	1	1	1	8010230
sp|P35080|PROF2_HUMAN	P35080	PROF2_HUMAN	PFN2	140	Homo sapiens	1:Experimental evidence at protein level	Profilin-2	0.9856	0.999	1	1	1	1	1	1	1	9840101
sp|P35221|CTNA1_HUMAN	P35221	CTNA1_HUMAN	CTNNA1	906	Homo sapiens	1:Experimental evidence at protein level	Catenin alpha-1	0.9684	0.9859	1	1	1	1	1	1	1	3.68059e+06
sp|P35222|CTNB1_HUMAN	P35222	CTNB1_HUMAN	CTNNB1	781	Homo sapiens	1:Experimental evidence at protein level	Catenin beta-1	1	0.999	5	5	5	5	5	5	5	2928051460
sp|P35232|PHB1_HUMAN	P35232	PHB1_HUMAN	PHB1	272	Homo sapiens	1:Experimental evidence at protein level	Prohibitin 1	1	0.999	12	13	13	13	13	13	13	209014992
sp|P35244|RFA3_HUMAN	P35244	RFA3_HUMAN	RPA3	121	Homo sapiens	1:Experimental evidence at protein level	Replication protein A 14 kDa subunit	0.9816	0.9987	1	1	1	1	1	1	1	4.32443e+06
sp|P35250|RFC2_HUMAN	P35250	RFC2_HUMAN	RFC2	354	Homo sapiens	1:Experimental evidence at protein level	Replication factor C subunit 2	1	0.9968	2	2	2	2	2	2	2	3.28736e+06
sp|P35268|RL22_HUMAN	P35268	RL22_HUMAN	RPL22	128	Homo sapiens	1:Experimental evidence at protein level	Large ribosomal subunit protein eL22	0.97	0.9979	1	1	1	1	1	1	1	10317320
sp|P35520|CBS_HUMAN	P35520	CBS_HUMAN	CBS	551	Homo sapiens	1:Experimental evidence at protein level	Cystathionine beta-synthase	0.8467	0.9878	1	1	1	1	1	1	1	1.03514e+06
sp|P35527|K1C9_HUMAN	P35527	K1C9_HUMAN	KRT9	623	Homo sapiens	1:Experimental evidence at protein level	Keratin, type I cytoskeletal 9	1	0.999	17	22	22	22	22	22	22	371703648
sp|P35590|TIE1_HUMAN	P35590	TIE1_HUMAN	TIE1	1138	Homo sapiens	1:Experimental evidence at protein level	Tyrosine-protein kinase receptor Tie-1	0.8061	0.9838	1	1	1	1	1	1	1	8.27488e+06
sp|P35606|COPB2_HUMAN	P35606	COPB2_HUMAN	COPB2	906	Homo sapiens	1:Experimental evidence at protein level	Coatomer subunit beta'	1	0.999	13	13	13	13	13	13	13	53004616
sp|P35610|SOAT1_HUMAN	P35610	SOAT1_HUMAN	SOAT1	550	Homo sapiens	1:Experimental evidence at protein level	Sterol O-acyltransferase 1	1	0.999	11	12	12	12	12	12	12	134471104
sp|P35613|BASI_HUMAN	P35613	BASI_HUMAN	BSG	385	Homo sapiens	1:Experimental evidence at protein level	Basigin	1	0.9988	3	3	3	3	3	3	3	8.38704e+06
sp|P35908|K22E_HUMAN	P35908	K22E_HUMAN	KRT2	639	Homo sapiens	1:Experimental evidence at protein level	Keratin, type II cytoskeletal 2 epidermal	1	0.999	29	27	21	32	27	21	32	362987904
sp|P35914|HMGCL_HUMAN	P35914	HMGCL_HUMAN	HMGCL	325	Homo sapiens	1:Experimental evidence at protein level	Hydroxymethylglutaryl-CoA lyase, mitochondrial	0.9999	0.9986	2	2	2	2	2	2	2	745542
sp|P35998|PRS7_HUMAN	P35998	PRS7_HUMAN	PSMC2	433	Homo sapiens	1:Experimental evidence at protein level	26S proteasome regulatory subunit 7	1	0.999	11	11	11	11	11	11	11	43514768
sp|P36542|ATPG_HUMAN	P36542	ATPG_HUMAN	ATP5F1C	298	Homo sapiens	1:Experimental evidence at protein level	ATP synthase F(1) complex subunit gamma, mitochondrial	1	0.999	6	6	6	6	6	6	6	60767828
sp|P36551|HEM6_HUMAN	P36551	HEM6_HUMAN	CPOX	454	Homo sapiens	1:Experimental evidence at protein level	Oxygen-dependent coproporphyrinogen-III oxidase, mitochondrial	0.9728	0.9981	1	1	1	1	1	1	1	8466937
sp|P36776|LONM_HUMAN	P36776	LONM_HUMAN	LONP1	959	Homo sapiens	1:Experimental evidence at protein level	Lon protease homolog, mitochondrial	1	0.999	5	5	5	5	5	5	5	21641280
sp|P36871|PGM1_HUMAN	P36871	PGM1_HUMAN	PGM1	562	Homo sapiens	1:Experimental evidence at protein level	Phosphoglucomutase-1	0.9389	0.9956	1	1	1	1	1	1	1	0
sp|P36873|PP1G_HUMAN	P36873	PP1G_HUMAN	PPP1CC	323	Homo sapiens	1:Experimental evidence at protein level	Serine/threonine-protein phosphatase PP1-gamma catalytic subunit	1	0.9985	3	3	0	3	3	0	3	11870223	sp|P62136|PP1A_HUMAN, sp|P62140|PP1B_HUMAN
sp|P36954|RPB9_HUMAN	P36954	RPB9_HUMAN	POLR2I	125	Homo sapiens	1:Experimental evidence at protein level	DNA-directed RNA polymerase II subunit RPB9	0.9856	0.999	1	1	1	1	1	1	1	3693273
sp|P36957|ODO2_HUMAN	P36957	ODO2_HUMAN	DLST	453	Homo sapiens	1:Experimental evidence at protein level	Dihydrolipoyllysine-residue succinyltransferase component of 2-oxoglutarate dehydrogenase complex, mitochondrial	1	0.999	13	18	18	18	18	18	18	850869700
sp|P37108|SRP14_HUMAN	P37108	SRP14_HUMAN	SRP14	136	Homo sapiens	1:Experimental evidence at protein level	Signal recognition particle 14 kDa protein	0.9856	0.999	1	1	1	1	1	1	1	6177382
sp|P37268|FDFT_HUMAN	P37268	FDFT_HUMAN	FDFT1	417	Homo sapiens	1:Experimental evidence at protein level	Squalene synthase	1	0.999	5	5	5	5	5	5	5	17307796
sp|P37802|TAGL2_HUMAN	P37802	TAGL2_HUMAN	TAGLN2	199	Homo sapiens	1:Experimental evidence at protein level	Transgelin-2	1	0.999	5	6	6	6	6	6	6	33625984
sp|P38117|ETFB_HUMAN	P38117	ETFB_HUMAN	ETFB	255	Homo sapiens	1:Experimental evidence at protein level	Electron transfer flavoprotein subunit beta	1	0.996	3	3	3	3	3	3	3	5001301
sp|P38646|HSPA9_HUMAN	P38646	HSPA9_HUMAN	HSPA9	679	Homo sapiens	1:Experimental evidence at protein level	Stress-70 protein, mitochondrial	1	0.999	29	39	38	39	39	38	39	747962620
sp|P38919|IF4A3_HUMAN	P38919	IF4A3_HUMAN	EIF4A3	411	Homo sapiens	1:Experimental evidence at protein level	Eukaryotic initiation factor 4A-III	1	0.999	4	2	2	4	2	2	4	14291766
sp|P39019|RS19_HUMAN	P39019	RS19_HUMAN	RPS19	145	Homo sapiens	1:Experimental evidence at protein level	Small ribosomal subunit protein eS19	1	0.999	8	8	8	8	8	8	8	33704592
sp|P39023|RL3_HUMAN	P39023	RL3_HUMAN	RPL3	403	Homo sapiens	1:Experimental evidence at protein level	Large ribosomal subunit protein uL3	0.9999	0.986	2	2	1	2	2	1	2	6675308
sp|P39086|GRIK1_HUMAN	P39086	GRIK1_HUMAN	GRIK1	918	Homo sapiens	1:Experimental evidence at protein level	Glutamate receptor ionotropic, kainate 1	1	0.999	6	6	6	6	6	6	6	23805020
sp|P39656|OST48_HUMAN	P39656	OST48_HUMAN	DDOST	456	Homo sapiens	1:Experimental evidence at protein level	Dolichyl-diphosphooligosaccharide--protein glycosyltransferase 48 kDa subunit	1	0.999	17	23	23	23	23	23	23	2355043840
sp|P40145|ADCY8_HUMAN	P40145	ADCY8_HUMAN	ADCY8	1251	Homo sapiens	1:Experimental evidence at protein level	Adenylate cyclase type 8	0.9366	0.9954	1	1	1	1	1	1	1	243988880
sp|P40227|TCPZ_HUMAN	P40227	TCPZ_HUMAN	CCT6A	531	Homo sapiens	1:Experimental evidence at protein level	T-complex protein 1 subunit zeta	1	0.999	23	32	24	32	32	24	32	836946690
sp|P40429|RL13A_HUMAN	P40429	RL13A_HUMAN	RPL13A	203	Homo sapiens	1:Experimental evidence at protein level	Large ribosomal subunit protein uL13	1	0.999	2	2	1	2	2	1	2	3.57367e+06
sp|P40925|MDHC_HUMAN	P40925	MDHC_HUMAN	MDH1	334	Homo sapiens	1:Experimental evidence at protein level	Malate dehydrogenase, cytoplasmic	0.9812	0.9987	1	1	1	1	1	1	1	8.163e+06
sp|P40939|ECHA_HUMAN	P40939	ECHA_HUMAN	HADHA	763	Homo sapiens	1:Experimental evidence at protein level	Trifunctional enzyme subunit alpha, mitochondrial	1	0.999	9	10	10	10	10	10	10	35191604
sp|P41091|IF2G_HUMAN	P41091	IF2G_HUMAN	EIF2S3	472	Homo sapiens	1:Experimental evidence at protein level	Eukaryotic translation initiation factor 2 subunit 3	1	0.9988	2	2	0	2	2	0	2	6.52114e+06	sp|Q2VIR3|IF2GL_HUMAN
sp|P41227|NAA10_HUMAN	P41227	NAA10_HUMAN	NAA10	235	Homo sapiens	1:Experimental evidence at protein level	N-alpha-acetyltransferase 10	0.9997	0.999	2	2	1	2	2	1	2	2.78699e+06
sp|P41250|GARS_HUMAN	P41250	GARS_HUMAN	GARS1	739	Homo sapiens	1:Experimental evidence at protein level	Glycine--tRNA ligase	1	0.999	7	7	7	7	7	7	7	23535358
sp|P41252|SYIC_HUMAN	P41252	SYIC_HUMAN	IARS1	1262	Homo sapiens	1:Experimental evidence at protein level	Isoleucine--tRNA ligase, cytoplasmic	0.9961	0.9968	2	2	2	2	2	2	2	6788681
sp|P42167|LAP2B_HUMAN	P42167	LAP2B_HUMAN	TMPO	454	Homo sapiens	1:Experimental evidence at protein level	Lamina-associated polypeptide 2, isoforms beta/gamma	1	0.999	10	11	7	11	11	7	11	101358464
sp|P42212|GFP_AEQVI	P42212	GFP_AEQVI	GFP	238	Aequorea victoria	1:Experimental evidence at protein level	Green fluorescent protein	1	0.999	19	30	30	30	30	30	30	3270574080
sp|P42285|MTREX_HUMAN	P42285	MTREX_HUMAN	MTREX	1042	Homo sapiens	1:Experimental evidence at protein level	Exosome RNA helicase MTR4	0.9193	0.994	1	1	1	1	1	1	1	0
sp|P42345|MTOR_HUMAN	P42345	MTOR_HUMAN	MTOR	2549	Homo sapiens	1:Experimental evidence at protein level	Serine/threonine-protein kinase mTOR	1	0.9986	2	2	2	2	2	2	2	4743249
sp|P42677|RS27_HUMAN	P42677	RS27_HUMAN	RPS27	84	Homo sapiens	1:Experimental evidence at protein level	Small ribosomal subunit protein eS27	1	0.999	2	3	1	3	3	1	3	28180964
sp|P42704|LPPRC_HUMAN	P42704	LPPRC_HUMAN	LRPPRC	1394	Homo sapiens	1:Experimental evidence at protein level	Leucine-rich PPR motif-containing protein, mitochondrial	1	0.999	36	37	37	37	37	37	37	222368496
sp|P42766|RL35_HUMAN	P42766	RL35_HUMAN	RPL35	123	Homo sapiens	1:Experimental evidence at protein level	Large ribosomal subunit protein uL29	0.9449	0.996	1	1	1	1	1	1	1	7.41263e+06
sp|P43034|LIS1_HUMAN	P43034	LIS1_HUMAN	PAFAH1B1	410	Homo sapiens	1:Experimental evidence at protein level	Platelet-activating factor acetylhydrolase IB subunit beta	1	0.999	4	3	3	4	3	3	4	10746342
sp|P43243|MATR3_HUMAN	P43243	MATR3_HUMAN	MATR3	847	Homo sapiens	1:Experimental evidence at protein level	Matrin-3	1	0.9961	3	3	3	3	3	3	3	10617431
sp|P43246|MSH2_HUMAN	P43246	MSH2_HUMAN	MSH2	934	Homo sapiens	1:Experimental evidence at protein level	DNA mismatch repair protein Msh2	1	0.999	2	3	3	3	3	3	3	4021675
sp|P43304|GPDM_HUMAN	P43304	GPDM_HUMAN	GPD2	727	Homo sapiens	1:Experimental evidence at protein level	Glycerol-3-phosphate dehydrogenase, mitochondrial	0.9368	0.9954	1	1	1	1	1	1	1	983634
sp|P43307|SSRA_HUMAN	P43307	SSRA_HUMAN	SSR1	286	Homo sapiens	1:Experimental evidence at protein level	Translocon-associated protein subunit alpha	1	0.999	3	4	4	4	4	4	4	49485476
sp|P43487|RANG_HUMAN	P43487	RANG_HUMAN	RANBP1	201	Homo sapiens	1:Experimental evidence at protein level	Ran-specific GTPase-activating protein	1	0.999	2	2	2	2	2	2	2	23427376
sp|P43490|NAMPT_HUMAN	P43490	NAMPT_HUMAN	NAMPT	491	Homo sapiens	1:Experimental evidence at protein level	Nicotinamide phosphoribosyltransferase	1	0.999	2	2	2	2	2	2	2	6075718
sp|P43686|PRS6B_HUMAN	P43686	PRS6B_HUMAN	PSMC4	418	Homo sapiens	1:Experimental evidence at protein level	26S proteasome regulatory subunit 6B	1	0.999	4	4	4	4	4	4	4	15415116
sp|P45880|VDAC2_HUMAN	P45880	VDAC2_HUMAN	VDAC2	294	Homo sapiens	1:Experimental evidence at protein level	Non-selective voltage-gated ion channel VDAC2	1	0.999	10	10	10	10	10	10	10	200792656
sp|P45974|UBP5_HUMAN	P45974	UBP5_HUMAN	USP5	858	Homo sapiens	1:Experimental evidence at protein level	Ubiquitin carboxyl-terminal hydrolase 5	0.9978	0.9902	2	2	2	2	2	2	2	13404463
sp|P46379|BAG6_HUMAN	P46379	BAG6_HUMAN	BAG6	1132	Homo sapiens	1:Experimental evidence at protein level	Large proline-rich protein BAG6	1	0.999	3	3	3	3	3	3	3	13833124
sp|P46459|NSF_HUMAN	P46459	NSF_HUMAN	NSF	744	Homo sapiens	1:Experimental evidence at protein level	Vesicle-fusing ATPase	0.9855	0.999	1	1	1	1	1	1	1	3.95524e+06
sp|P46736|BRCC3_HUMAN	P46736	BRCC3_HUMAN	BRCC3	316	Homo sapiens	1:Experimental evidence at protein level	Lys-63-specific deubiquitinase BRCC36	1	0.999	5	7	7	7	7	7	7	36879748
sp|P46776|RL27A_HUMAN	P46776	RL27A_HUMAN	RPL27A	148	Homo sapiens	1:Experimental evidence at protein level	Large ribosomal subunit protein uL15	1	0.999	2	2	2	2	2	2	2	21859236
sp|P46778|RL21_HUMAN	P46778	RL21_HUMAN	RPL21	160	Homo sapiens	1:Experimental evidence at protein level	Large ribosomal subunit protein eL21	0.9856	0.999	1	1	1	1	1	1	1	9953579
sp|P46781|RS9_HUMAN	P46781	RS9_HUMAN	RPS9	194	Homo sapiens	1:Experimental evidence at protein level	Small ribosomal subunit protein uS4	1	0.999	5	5	5	5	5	5	5	54936516
sp|P46782|RS5_HUMAN	P46782	RS5_HUMAN	RPS5	204	Homo sapiens	1:Experimental evidence at protein level	Small ribosomal subunit protein uS7	1	0.999	10	13	13	13	13	13	13	187242672
sp|P46783|RS10_HUMAN	P46783	RS10_HUMAN	RPS10	165	Homo sapiens	1:Experimental evidence at protein level	Small ribosomal subunit protein eS10	1	0.999	4	4	3	4	4	3	4	26765236
sp|P46940|IQGA1_HUMAN	P46940	IQGA1_HUMAN	IQGAP1	1657	Homo sapiens	1:Experimental evidence at protein level	Ras GTPase-activating-like protein IQGAP1	1	0.999	9	9	9	9	9	9	9	27948698
sp|P46977|STT3A_HUMAN	P46977	STT3A_HUMAN	STT3A	705	Homo sapiens	1:Experimental evidence at protein level	Dolichyl-diphosphooligosaccharide--protein glycosyltransferase subunit STT3A	1	0.999	17	19	19	21	19	19	21	678771200
sp|P47755|CAZA2_HUMAN	P47755	CAZA2_HUMAN	CAPZA2	286	Homo sapiens	1:Experimental evidence at protein level	F-actin-capping protein subunit alpha-2	1	0.999	4	2	2	4	2	2	4	12165974
sp|P47756|CAPZB_HUMAN	P47756	CAPZB_HUMAN	CAPZB	272	Homo sapiens	1:Experimental evidence at protein level	F-actin-capping protein subunit beta	1	0.999	7	7	7	7	7	7	7	29067092
sp|P47914|RL29_HUMAN	P47914	RL29_HUMAN	RPL29	159	Homo sapiens	1:Experimental evidence at protein level	Large ribosomal subunit protein eL29	0.9996	0.999	1	1	1	1	1	1	1	6468580
sp|P48047|ATPO_HUMAN	P48047	ATPO_HUMAN	ATP5PO	213	Homo sapiens	1:Experimental evidence at protein level	ATP synthase peripheral stalk subunit OSCP, mitochondrial	1	0.999	7	9	9	9	9	9	9	82101048
sp|P48058|GRIA4_HUMAN	P48058	GRIA4_HUMAN	GRIA4	902	Homo sapiens	1:Experimental evidence at protein level	Glutamate receptor 4	0.9999	0.999	9	1	1	18	1	1	18	17178338
sp|P48147|PPCE_HUMAN	P48147	PPCE_HUMAN	PREP	710	Homo sapiens	1:Experimental evidence at protein level	Prolyl endopeptidase	0.9989	0.995	2	2	2	2	2	2	2	2.6195e+06
sp|P48444|COPD_HUMAN	P48444	COPD_HUMAN	ARCN1	511	Homo sapiens	1:Experimental evidence at protein level	Coatomer subunit delta	1	0.9989	3	3	3	3	3	3	3	4.38161e+06
sp|P48556|PSMD8_HUMAN	P48556	PSMD8_HUMAN	PSMD8	350	Homo sapiens	1:Experimental evidence at protein level	26S proteasome non-ATPase regulatory subunit 8	1	0.994	2	2	2	2	2	2	2	5338327
sp|P48643|TCPE_HUMAN	P48643	TCPE_HUMAN	CCT5	541	Homo sapiens	1:Experimental evidence at protein level	T-complex protein 1 subunit epsilon	1	0.999	26	40	39	40	40	39	40	573573250
sp|P48735|IDHP_HUMAN	P48735	IDHP_HUMAN	IDH2	452	Homo sapiens	1:Experimental evidence at protein level	Isocitrate dehydrogenase [NADP], mitochondrial	1	0.999	5	6	6	6	6	6	6	14375686
sp|P49189|AL9A1_HUMAN	P49189	AL9A1_HUMAN	ALDH9A1	494	Homo sapiens	1:Experimental evidence at protein level	4-trimethylaminobutyraldehyde dehydrogenase	1	0.9984	2	2	2	2	2	2	2	4.46548e+06
sp|P49257|LMAN1_HUMAN	P49257	LMAN1_HUMAN	LMAN1	510	Homo sapiens	1:Experimental evidence at protein level	Protein ERGIC-53	1	0.999	21	39	39	39	39	39	39	2405690110
sp|P49321|NASP_HUMAN	P49321	NASP_HUMAN	NASP	788	Homo sapiens	1:Experimental evidence at protein level	Nuclear autoantigenic sperm protein	1	0.999	21	22	22	22	22	22	22	175769888
sp|P49327|FAS_HUMAN	P49327	FAS_HUMAN	FASN	2511	Homo sapiens	1:Experimental evidence at protein level	Fatty acid synthase	1	0.999	54	57	56	57	57	56	57	374870144
sp|P49368|TCPG_HUMAN	P49368	TCPG_HUMAN	CCT3	545	Homo sapiens	1:Experimental evidence at protein level	T-complex protein 1 subunit gamma	1	0.999	29	38	38	38	38	38	38	820308420
sp|P49411|EFTU_HUMAN	P49411	EFTU_HUMAN	TUFM	455	Homo sapiens	1:Experimental evidence at protein level	Elongation factor Tu, mitochondrial	1	0.999	20	21	21	21	21	21	21	189159664
sp|P49419|AL7A1_HUMAN	P49419	AL7A1_HUMAN	ALDH7A1	539	Homo sapiens	1:Experimental evidence at protein level	Alpha-aminoadipic semialdehyde dehydrogenase	0.9999	0.999	2	2	2	2	2	2	2	7.7343e+06
sp|P49588|SYAC_HUMAN	P49588	SYAC_HUMAN	AARS1	968	Homo sapiens	1:Experimental evidence at protein level	Alanine--tRNA ligase, cytoplasmic	0.9995	0.9987	2	2	2	2	2	2	2	1.19405e+06
sp|P49591|SYSC_HUMAN	P49591	SYSC_HUMAN	SARS1	514	Homo sapiens	1:Experimental evidence at protein level	Serine--tRNA ligase, cytoplasmic	0.9999	0.9985	2	2	2	2	2	2	2	4557505
sp|P49720|PSB3_HUMAN	P49720	PSB3_HUMAN	PSMB3	205	Homo sapiens	1:Experimental evidence at protein level	Proteasome subunit beta type-3	1	0.999	4	5	5	5	5	5	5	51918616
sp|P49721|PSB2_HUMAN	P49721	PSB2_HUMAN	PSMB2	201	Homo sapiens	1:Experimental evidence at protein level	Proteasome subunit beta type-2	1	0.999	4	4	4	4	4	4	4	31608728
sp|P49736|MCM2_HUMAN	P49736	MCM2_HUMAN	MCM2	904	Homo sapiens	1:Experimental evidence at protein level	DNA replication licensing factor MCM2	1	0.999	20	21	21	21	21	21	21	102712536
sp|P49748|ACADV_HUMAN	P49748	ACADV_HUMAN	ACADVL	655	Homo sapiens	1:Experimental evidence at protein level	Very long-chain specific acyl-CoA dehydrogenase, mitochondrial	0.9719	0.998	1	1	1	1	1	1	1	3.23024e+06
sp|P49755|TMEDA_HUMAN	P49755	TMEDA_HUMAN	TMED10	219	Homo sapiens	1:Experimental evidence at protein level	Transmembrane emp24 domain-containing protein 10	1	0.999	6	11	11	11	11	11	11	224163952
sp|P49756|RBM25_HUMAN	P49756	RBM25_HUMAN	RBM25	843	Homo sapiens	1:Experimental evidence at protein level	RNA-binding protein 25	1	0.999	8	8	8	8	8	8	8	67283312
sp|P49773|HINT1_HUMAN	P49773	HINT1_HUMAN	HINT1	126	Homo sapiens	1:Experimental evidence at protein level	Adenosine 5'-monophosphoramidase HINT1	1	0.999	2	3	3	3	3	3	3	22482748
sp|P49902|5NTC_HUMAN	P49902	5NTC_HUMAN	NT5C2	561	Homo sapiens	1:Experimental evidence at protein level	Cytosolic purine 5'-nucleotidase	0.9757	0.9898	1	1	1	1	1	1	1	1.80778e+06
sp|P49915|GUAA_HUMAN	P49915	GUAA_HUMAN	GMPS	693	Homo sapiens	1:Experimental evidence at protein level	GMP synthase [glutamine-hydrolyzing]	1	0.999	3	3	3	3	3	3	3	10640157
sp|P50213|IDH3A_HUMAN	P50213	IDH3A_HUMAN	IDH3A	366	Homo sapiens	1:Experimental evidence at protein level	Isocitrate dehydrogenase [NAD] subunit alpha, mitochondrial	0.9936	0.9976	1	1	1	1	1	1	1	0
sp|P50402|EMD_HUMAN	P50402	EMD_HUMAN	EMD	254	Homo sapiens	1:Experimental evidence at protein level	Emerin	1	0.999	9	11	11	11	11	11	11	86495616
sp|P50454|SERPH_HUMAN	P50454	SERPH_HUMAN	SERPINH1	418	Homo sapiens	1:Experimental evidence at protein level	Serpin H1	1	0.999	15	18	18	18	18	18	18	255011072
sp|P50502|F10A1_HUMAN	P50502	F10A1_HUMAN	ST13	369	Homo sapiens	1:Experimental evidence at protein level	Hsc70-interacting protein	1	0.999	6	7	0	7	7	0	7	62640576
sp|P50750|CDK9_HUMAN	P50750	CDK9_HUMAN	CDK9	372	Homo sapiens	1:Experimental evidence at protein level	Cyclin-dependent kinase 9	0.9933	0.9984	2	1	1	2	1	1	2	2.29672e+06
sp|P50851|LRBA_HUMAN	P50851	LRBA_HUMAN	LRBA	2863	Homo sapiens	1:Experimental evidence at protein level	Lipopolysaccharide-responsive and beige-like anchor protein	1	0.9983	3	3	3	3	3	3	3	5987453
sp|P50914|RL14_HUMAN	P50914	RL14_HUMAN	RPL14	215	Homo sapiens	1:Experimental evidence at protein level	Large ribosomal subunit protein eL14	0.9993	0.999	1	1	1	1	1	1	1	14597712
sp|P50990|TCPQ_HUMAN	P50990	TCPQ_HUMAN	CCT8	548	Homo sapiens	1:Experimental evidence at protein level	T-complex protein 1 subunit theta	1	0.999	33	49	49	49	49	49	49	1149523200
sp|P50991|TCPD_HUMAN	P50991	TCPD_HUMAN	CCT4	539	Homo sapiens	1:Experimental evidence at protein level	T-complex protein 1 subunit delta	1	0.999	26	30	30	31	30	30	31	598649920
sp|P51148|RAB5C_HUMAN	P51148	RAB5C_HUMAN	RAB5C	216	Homo sapiens	1:Experimental evidence at protein level	Ras-related protein Rab-5C	1	0.999	8	10	6	10	10	6	10	55304164
sp|P51149|RAB7A_HUMAN	P51149	RAB7A_HUMAN	RAB7A	207	Homo sapiens	1:Experimental evidence at protein level	Ras-related protein Rab-7a	1	0.999	5	5	5	5	5	5	5	29007624
sp|P51151|RAB9A_HUMAN	P51151	RAB9A_HUMAN	RAB9A	201	Homo sapiens	1:Experimental evidence at protein level	Ras-related protein Rab-9A	0.9988	0.9989	2	2	1	2	2	1	2	10905387
sp|P51153|RAB13_HUMAN	P51153	RAB13_HUMAN	RAB13	203	Homo sapiens	1:Experimental evidence at protein level	Ras-related protein Rab-13	0	0.999	2	1	0	2	1	0	2	22816564
sp|P51398|RT29_HUMAN	P51398	RT29_HUMAN	DAP3	398	Homo sapiens	1:Experimental evidence at protein level	Small ribosomal subunit protein mS29	0.9792	0.9986	1	1	1	1	1	1	1	3351230
sp|P51571|SSRD_HUMAN	P51571	SSRD_HUMAN	SSR4	173	Homo sapiens	1:Experimental evidence at protein level	Translocon-associated protein subunit delta	1	0.999	5	7	7	7	7	7	7	121400384
sp|P51572|BAP31_HUMAN	P51572	BAP31_HUMAN	BCAP31	246	Homo sapiens	1:Experimental evidence at protein level	B-cell receptor-associated protein 31	1	0.999	15	27	27	27	27	27	27	836745280
sp|P51648|AL3A2_HUMAN	P51648	AL3A2_HUMAN	ALDH3A2	485	Homo sapiens	1:Experimental evidence at protein level	Aldehyde dehydrogenase family 3 member A2	1	0.999	14	18	16	18	18	16	18	204341152
sp|P51659|DHB4_HUMAN	P51659	DHB4_HUMAN	HSD17B4	736	Homo sapiens	1:Experimental evidence at protein level	Peroxisomal multifunctional enzyme type 2	1	0.9989	2	2	2	2	2	2	2	6.61952e+06
sp|P51665|PSMD7_HUMAN	P51665	PSMD7_HUMAN	PSMD7	324	Homo sapiens	1:Experimental evidence at protein level	26S proteasome non-ATPase regulatory subunit 7	1	0.999	9	12	12	12	12	12	12	117512224
sp|P51784|UBP11_HUMAN	P51784	UBP11_HUMAN	USP11	963	Homo sapiens	1:Experimental evidence at protein level	Ubiquitin carboxyl-terminal hydrolase 11	0.9845	0.9904	2	2	2	2	2	2	2	2.42389e+06
sp|P51991|ROA3_HUMAN	P51991	ROA3_HUMAN	HNRNPA3	378	Homo sapiens	1:Experimental evidence at protein level	Heterogeneous nuclear ribonucleoprotein A3	1	0.999	3	3	3	3	3	3	3	5987389
sp|P52209|6PGD_HUMAN	P52209	6PGD_HUMAN	PGD	483	Homo sapiens	1:Experimental evidence at protein level	6-phosphogluconate dehydrogenase, decarboxylating	1	0.999	10	11	11	11	11	11	11	102078344
sp|P52272|HNRPM_HUMAN	P52272	HNRPM_HUMAN	HNRNPM	730	Homo sapiens	1:Experimental evidence at protein level	Heterogeneous nuclear ribonucleoprotein M	0.9997	0.9989	2	2	2	2	2	2	2	3.10502e+06
sp|P52292|IMA1_HUMAN	P52292	IMA1_HUMAN	KPNA2	529	Homo sapiens	1:Experimental evidence at protein level	Importin subunit alpha-1	1	0.999	2	2	2	2	2	2	2	7848103
sp|P52294|IMA5_HUMAN	P52294	IMA5_HUMAN	KPNA1	538	Homo sapiens	1:Experimental evidence at protein level	Importin subunit alpha-5	0.9785	0.9985	1	1	1	1	1	1	1	2.23785e+06
sp|P52429|DGKE_HUMAN	P52429	DGKE_HUMAN	DGKE	567	Homo sapiens	1:Experimental evidence at protein level	Diacylglycerol kinase epsilon	0.9826	0.9988	1	1	1	1	1	1	1	4.1887e+06
sp|P52434|RPAB3_HUMAN	P52434	RPAB3_HUMAN	POLR2H	150	Homo sapiens	1:Experimental evidence at protein level	DNA-directed RNA polymerases I, II, and III subunit RPABC3	0.9882	0.9953	1	1	1	1	1	1	1	0
sp|P52907|CAZA1_HUMAN	P52907	CAZA1_HUMAN	CAPZA1	286	Homo sapiens	1:Experimental evidence at protein level	F-actin-capping protein subunit alpha-1	1	0.999	6	6	4	6	6	4	6	39302020
sp|P53004|BIEA_HUMAN	P53004	BIEA_HUMAN	BLVRA	296	Homo sapiens	1:Experimental evidence at protein level	Biliverdin reductase A	0.9738	0.9982	1	1	1	1	1	1	1	2.07771e+06
sp|P53041|PPP5_HUMAN	P53041	PPP5_HUMAN	PPP5C	499	Homo sapiens	1:Experimental evidence at protein level	Serine/threonine-protein phosphatase 5	1	0.999	2	2	2	2	2	2	2	11456614
sp|P53396|ACLY_HUMAN	P53396	ACLY_HUMAN	ACLY	1101	Homo sapiens	1:Experimental evidence at protein level	ATP-citrate synthase	1	0.999	25	28	28	28	28	28	28	194104208
sp|P53618|COPB_HUMAN	P53618	COPB_HUMAN	COPB1	953	Homo sapiens	1:Experimental evidence at protein level	Coatomer subunit beta	1	0.999	9	9	9	9	9	9	9	31129580
sp|P53621|COPA_HUMAN	P53621	COPA_HUMAN	COPA	1224	Homo sapiens	1:Experimental evidence at protein level	Coatomer subunit alpha	1	0.999	14	14	14	14	14	14	14	65213792
sp|P53985|MOT1_HUMAN	P53985	MOT1_HUMAN	SLC16A1	500	Homo sapiens	1:Experimental evidence at protein level	Monocarboxylate transporter 1	1	0.999	2	2	2	2	2	2	2	29048618
sp|P54136|SYRC_HUMAN	P54136	SYRC_HUMAN	RARS1	660	Homo sapiens	1:Experimental evidence at protein level	Arginine--tRNA ligase, cytoplasmic	1	0.9972	3	3	3	3	3	3	3	5966610
sp|P54577|SYYC_HUMAN	P54577	SYYC_HUMAN	YARS1	528	Homo sapiens	1:Experimental evidence at protein level	Tyrosine--tRNA ligase, cytoplasmic	1	0.999	5	5	5	5	5	5	5	18530716
sp|P54619|AAKG1_HUMAN	P54619	AAKG1_HUMAN	PRKAG1	331	Homo sapiens	1:Experimental evidence at protein level	5'-AMP-activated protein kinase subunit gamma-1	1	0.9973	4	4	4	4	4	4	4	14297464
sp|P54709|AT1B3_HUMAN	P54709	AT1B3_HUMAN	ATP1B3	279	Homo sapiens	1:Experimental evidence at protein level	Sodium/potassium-transporting ATPase subunit beta-3	1	0.9985	3	3	3	3	3	3	3	17971830
sp|P54819|KAD2_HUMAN	P54819	KAD2_HUMAN	AK2	239	Homo sapiens	1:Experimental evidence at protein level	Adenylate kinase 2, mitochondrial	0.9643	0.9975	1	1	1	1	1	1	1	3323990
sp|P54886|P5CS_HUMAN	P54886	P5CS_HUMAN	ALDH18A1	795	Homo sapiens	1:Experimental evidence at protein level	Delta-1-pyrroline-5-carboxylate synthase	1	0.999	11	11	11	11	11	11	11	61827772
sp|P54920|SNAA_HUMAN	P54920	SNAA_HUMAN	NAPA	295	Homo sapiens	1:Experimental evidence at protein level	Alpha-soluble NSF attachment protein	0.9836	0.9989	1	1	1	1	1	1	1	0
sp|P55011|S12A2_HUMAN	P55011	S12A2_HUMAN	SLC12A2	1212	Homo sapiens	1:Experimental evidence at protein level	Solute carrier family 12 member 2	0.9855	0.999	1	1	1	1	1	1	1	7398620
sp|P55060|XPO2_HUMAN	P55060	XPO2_HUMAN	CSE1L	971	Homo sapiens	1:Experimental evidence at protein level	Exportin-2	1	0.999	26	29	29	29	29	29	29	270802304
sp|P55072|TERA_HUMAN	P55072	TERA_HUMAN	VCP	806	Homo sapiens	1:Experimental evidence at protein level	Transitional endoplasmic reticulum ATPase	1	0.999	43	72	71	72	72	71	72	1830379140
sp|P55084|ECHB_HUMAN	P55084	ECHB_HUMAN	HADHB	474	Homo sapiens	1:Experimental evidence at protein level	Trifunctional enzyme subunit beta, mitochondrial	1	0.9986	4	4	4	4	4	4	4	9383310
sp|P55209|NP1L1_HUMAN	P55209	NP1L1_HUMAN	NAP1L1	391	Homo sapiens	1:Experimental evidence at protein level	Nucleosome assembly protein 1-like 1	1	0.999	5	7	5	7	7	5	7	63881652
sp|P55735|SEC13_HUMAN	P55735	SEC13_HUMAN	SEC13	322	Homo sapiens	1:Experimental evidence at protein level	Protein SEC13 homolog	1	0.999	4	4	4	4	4	4	4	10452808
sp|P55786|PSA_HUMAN	P55786	PSA_HUMAN	NPEPPS	919	Homo sapiens	1:Experimental evidence at protein level	Puromycin-sensitive aminopeptidase	1	0.999	9	9	5	9	9	5	9	55740980
sp|P55884|EIF3B_HUMAN	P55884	EIF3B_HUMAN	EIF3B	814	Homo sapiens	1:Experimental evidence at protein level	Eukaryotic translation initiation factor 3 subunit B	1	0.999	5	5	5	5	5	5	5	24292684
sp|P56134|ATPK_HUMAN	P56134	ATPK_HUMAN	ATP5MF	94	Homo sapiens	1:Experimental evidence at protein level	ATP synthase F(0) complex subunit f, mitochondrial	1	0.999	2	2	2	2	2	2	2	26808290
sp|P56192|SYMC_HUMAN	P56192	SYMC_HUMAN	MARS1	900	Homo sapiens	1:Experimental evidence at protein level	Methionine--tRNA ligase, cytoplasmic	0.9961	0.9933	2	2	2	2	2	2	2	1.97913e+06
sp|P56381|ATP5E_HUMAN	P56381	ATP5E_HUMAN	ATP5F1E	51	Homo sapiens	1:Experimental evidence at protein level	ATP synthase F(1) complex subunit epsilon, mitochondrial	0.8862	0.9913	1	1	0	1	1	0	1	4.46147e+06	sp|Q5VTU8|AT5EL_HUMAN
sp|P56385|ATP5I_HUMAN	P56385	ATP5I_HUMAN	ATP5ME	69	Homo sapiens	1:Experimental evidence at protein level	ATP synthase F(0) complex subunit e, mitochondrial	0.9854	0.999	1	1	1	1	1	1	1	17182386
sp|P56545|CTBP2_HUMAN	P56545	CTBP2_HUMAN	CTBP2	445	Homo sapiens	1:Experimental evidence at protein level	C-terminal-binding protein 2	1	0.9982	3	3	1	3	3	1	3	12382959
sp|P57088|TMM33_HUMAN	P57088	TMM33_HUMAN	TMEM33	247	Homo sapiens	1:Experimental evidence at protein level	Transmembrane protein 33	1	0.999	5	5	5	5	5	5	5	124253040
sp|P58546|MTPN_HUMAN	P58546	MTPN_HUMAN	MTPN	118	Homo sapiens	1:Experimental evidence at protein level	Myotrophin	0.984	0.9989	1	1	1	1	1	1	1	0
sp|P59998|ARPC4_HUMAN	P59998	ARPC4_HUMAN	ARPC4	168	Homo sapiens	1:Experimental evidence at protein level	Actin-related protein 2/3 complex subunit 4	1	0.9989	3	3	3	3	3	3	3	17142580
sp|P60033|CD81_HUMAN	P60033	CD81_HUMAN	CD81	236	Homo sapiens	1:Experimental evidence at protein level	CD81 antigen	0.9744	0.9982	1	1	1	1	1	1	1	7124564
sp|P60059|SC61G_HUMAN	P60059	SC61G_HUMAN	SEC61G	68	Homo sapiens	1:Experimental evidence at protein level	Protein transport protein Sec61 subunit gamma	0.9856	0.999	1	1	1	1	1	1	1	4468402
sp|P60174|TPIS_HUMAN	P60174	TPIS_HUMAN	TPI1	249	Homo sapiens	1:Experimental evidence at protein level	Triosephosphate isomerase	1	0.999	2	2	2	2	2	2	2	7520284
sp|P60228|EIF3E_HUMAN	P60228	EIF3E_HUMAN	EIF3E	445	Homo sapiens	1:Experimental evidence at protein level	Eukaryotic translation initiation factor 3 subunit E	0.9853	0.999	1	1	1	1	1	1	1	0
sp|P60468|SC61B_HUMAN	P60468	SC61B_HUMAN	SEC61B	96	Homo sapiens	1:Experimental evidence at protein level	Protein transport protein Sec61 subunit beta	1	0.999	2	2	2	2	2	2	2	40930008
sp|P60660|MYL6_HUMAN	P60660	MYL6_HUMAN	MYL6	151	Homo sapiens	1:Experimental evidence at protein level	Myosin light polypeptide 6	1	0.999	3	3	2	3	3	2	3	16140934
sp|P60709|ACTB_HUMAN	P60709	ACTB_HUMAN	ACTB	375	Homo sapiens	1:Experimental evidence at protein level	Actin, cytoplasmic 1	1	0.999	17	40	2	40	40	2	40	2845509890
sp|P60842|IF4A1_HUMAN	P60842	IF4A1_HUMAN	EIF4A1	406	Homo sapiens	1:Experimental evidence at protein level	Eukaryotic initiation factor 4A-I	1	0.999	12	17	6	17	17	6	17	183051184
sp|P60866|RS20_HUMAN	P60866	RS20_HUMAN	RPS20	119	Homo sapiens	1:Experimental evidence at protein level	Small ribosomal subunit protein uS10	1	0.999	3	3	3	3	3	3	3	48914272
sp|P60891|PRPS1_HUMAN	P60891	PRPS1_HUMAN	PRPS1	318	Homo sapiens	1:Experimental evidence at protein level	Ribose-phosphate pyrophosphokinase 1	1	0.9983	4	4	1	4	4	1	4	14313825
sp|P60900|PSA6_HUMAN	P60900	PSA6_HUMAN	PSMA6	246	Homo sapiens	1:Experimental evidence at protein level	Proteasome subunit alpha type-6	1	0.999	6	6	6	6	6	6	6	93468384
sp|P60953|CDC42_HUMAN	P60953	CDC42_HUMAN	CDC42	191	Homo sapiens	1:Experimental evidence at protein level	Cell division control protein 42 homolog	1	0.9986	3	3	3	3	3	3	3	3.82978e+06
sp|P60981|DEST_HUMAN	P60981	DEST_HUMAN	DSTN	165	Homo sapiens	1:Experimental evidence at protein level	Destrin	1	0.999	4	3	3	4	3	3	4	4.79661e+06
sp|P61006|RAB8A_HUMAN	P61006	RAB8A_HUMAN	RAB8A	207	Homo sapiens	1:Experimental evidence at protein level	Ras-related protein Rab-8A	0	0.9948	3	1	0	3	1	0	3	6706354	sp|Q92930|RAB8B_HUMAN
sp|P61009|SPCS3_HUMAN	P61009	SPCS3_HUMAN	SPCS3	180	Homo sapiens	1:Experimental evidence at protein level	Signal peptidase complex subunit 3	1	0.999	4	4	4	4	4	4	4	57448232
sp|P61011|SRP54_HUMAN	P61011	SRP54_HUMAN	SRP54	504	Homo sapiens	1:Experimental evidence at protein level	Signal recognition particle subunit SRP54	0.9843	0.9924	1	1	1	1	1	1	1	1.62834e+06
sp|P61019|RAB2A_HUMAN	P61019	RAB2A_HUMAN	RAB2A	212	Homo sapiens	1:Experimental evidence at protein level	Ras-related protein Rab-2A	1	0.999	4	4	2	4	4	2	4	24015506
sp|P61020|RAB5B_HUMAN	P61020	RAB5B_HUMAN	RAB5B	215	Homo sapiens	1:Experimental evidence at protein level	Ras-related protein Rab-5B	1	0.999	5	2	2	6	2	2	6	2515923
sp|P61026|RAB10_HUMAN	P61026	RAB10_HUMAN	RAB10	200	Homo sapiens	1:Experimental evidence at protein level	Ras-related protein Rab-10	1	0.999	6	4	3	6	4	3	6	20067848
sp|P61081|UBC12_HUMAN	P61081	UBC12_HUMAN	UBE2M	183	Homo sapiens	1:Experimental evidence at protein level	NEDD8-conjugating enzyme Ubc12	1	0.999	5	5	5	5	5	5	5	20763162
sp|P61106|RAB14_HUMAN	P61106	RAB14_HUMAN	RAB14	215	Homo sapiens	1:Experimental evidence at protein level	Ras-related protein Rab-14	1	0.9989	5	4	4	5	4	4	5	13340696
sp|P61158|ARP3_HUMAN	P61158	ARP3_HUMAN	ACTR3	418	Homo sapiens	1:Experimental evidence at protein level	Actin-related protein 3	1	0.999	2	2	2	2	2	2	2	5697678
sp|P61163|ACTZ_HUMAN	P61163	ACTZ_HUMAN	ACTR1A	376	Homo sapiens	1:Experimental evidence at protein level	Alpha-centractin	1	0.999	5	5	4	5	5	4	5	31221678
sp|P61165|TM258_HUMAN	P61165	TM258_HUMAN	TMEM258	79	Homo sapiens	1:Experimental evidence at protein level	Dolichyl-diphosphooligosaccharide--protein glycosyltransferase subunit TMEM258	1	0.9983	1	4	4	4	4	4	4	10712518
sp|P61201|CSN2_HUMAN	P61201	CSN2_HUMAN	COPS2	443	Homo sapiens	1:Experimental evidence at protein level	COP9 signalosome complex subunit 2	1	0.999	3	3	3	3	3	3	3	2.22989e+06
sp|P61204|ARF3_HUMAN	P61204	ARF3_HUMAN	ARF3	181	Homo sapiens	1:Experimental evidence at protein level	ADP-ribosylation factor 3	1	0.998	6	3	0	7	3	0	7	37437084	sp|P84077|ARF1_HUMAN
sp|P61221|ABCE1_HUMAN	P61221	ABCE1_HUMAN	ABCE1	599	Homo sapiens	1:Experimental evidence at protein level	ATP-binding cassette sub-family E member 1	1	0.999	5	5	5	5	5	5	5	28332284
sp|P61224|RAP1B_HUMAN	P61224	RAP1B_HUMAN	RAP1B	184	Homo sapiens	1:Experimental evidence at protein level	Ras-related protein Rap-1b	1	0.999	3	3	0	3	3	0	3	14741584	sp|P62834|RAP1A_HUMAN
sp|P61247|RS3A_HUMAN	P61247	RS3A_HUMAN	RPS3A	264	Homo sapiens	1:Experimental evidence at protein level	Small ribosomal subunit protein eS1	1	0.999	6	7	7	7	7	7	7	62156896
sp|P61254|RL26_HUMAN	P61254	RL26_HUMAN	RPL26	145	Homo sapiens	1:Experimental evidence at protein level	Large ribosomal subunit protein uL24	1	0.999	4	4	1	4	4	1	4	23111910
sp|P61289|PSME3_HUMAN	P61289	PSME3_HUMAN	PSME3	254	Homo sapiens	1:Experimental evidence at protein level	Proteasome activator complex subunit 3	0.8212	0.9853	1	1	1	1	1	1	1	0
sp|P61313|RL15_HUMAN	P61313	RL15_HUMAN	RPL15	204	Homo sapiens	1:Experimental evidence at protein level	Large ribosomal subunit protein eL15	1	0.999	5	5	5	5	5	5	5	23397718
sp|P61353|RL27_HUMAN	P61353	RL27_HUMAN	RPL27	136	Homo sapiens	1:Experimental evidence at protein level	Large ribosomal subunit protein eL27	1	0.9854	3	3	3	3	3	3	3	7685147
sp|P61421|VA0D1_HUMAN	P61421	VA0D1_HUMAN	ATP6V0D1	351	Homo sapiens	1:Experimental evidence at protein level	V-type proton ATPase subunit d 1	1	0.999	5	5	4	5	5	4	5	34154908
sp|P61586|RHOA_HUMAN	P61586	RHOA_HUMAN	RHOA	193	Homo sapiens	1:Experimental evidence at protein level	Transforming protein RhoA	1	0.999	2	3	2	3	3	2	3	26354262
sp|P61619|S61A1_HUMAN	P61619	S61A1_HUMAN	SEC61A1	476	Homo sapiens	1:Experimental evidence at protein level	Protein transport protein Sec61 subunit alpha isoform 1	1	0.999	5	6	3	6	6	3	6	133998704
sp|P61803|DAD1_HUMAN	P61803	DAD1_HUMAN	DAD1	113	Homo sapiens	1:Experimental evidence at protein level	Dolichyl-diphosphooligosaccharide--protein glycosyltransferase subunit DAD1	1	0.999	4	6	6	6	6	6	6	618361600
sp|P61923|COPZ1_HUMAN	P61923	COPZ1_HUMAN	COPZ1	177	Homo sapiens	1:Experimental evidence at protein level	Coatomer subunit zeta-1	0.996	0.9971	2	2	2	2	2	2	2	3.89389e+06
sp|P61962|DCAF7_HUMAN	P61962	DCAF7_HUMAN	DCAF7	342	Homo sapiens	1:Experimental evidence at protein level	DDB1- and CUL4-associated factor 7	0.9277	0.9947	1	1	1	1	1	1	1	0
sp|P61978|HNRPK_HUMAN	P61978	HNRPK_HUMAN	HNRNPK	463	Homo sapiens	1:Experimental evidence at protein level	Heterogeneous nuclear ribonucleoprotein K	1	0.999	10	11	11	11	11	11	11	78157280
sp|P61981|1433G_HUMAN	P61981	1433G_HUMAN	YWHAG	247	Homo sapiens	1:Experimental evidence at protein level	14-3-3 protein gamma	1	0.999	8	6	6	11	6	6	11	26018546
sp|P62081|RS7_HUMAN	P62081	RS7_HUMAN	RPS7	194	Homo sapiens	1:Experimental evidence at protein level	Small ribosomal subunit protein eS7	1	0.999	4	4	4	4	4	4	4	20855004
sp|P62191|PRS4_HUMAN	P62191	PRS4_HUMAN	PSMC1	440	Homo sapiens	1:Experimental evidence at protein level	26S proteasome regulatory subunit 4	1	0.999	8	7	7	8	7	7	8	30658368
sp|P62195|PRS8_HUMAN	P62195	PRS8_HUMAN	PSMC5	406	Homo sapiens	1:Experimental evidence at protein level	26S proteasome regulatory subunit 8	1	0.999	10	10	9	10	10	9	10	34117788
sp|P62241|RS8_HUMAN	P62241	RS8_HUMAN	RPS8	208	Homo sapiens	1:Experimental evidence at protein level	Small ribosomal subunit protein eS8	0.9997	0.999	2	2	2	2	2	2	2	11648130
sp|P62244|RS15A_HUMAN	P62244	RS15A_HUMAN	RPS15A	130	Homo sapiens	1:Experimental evidence at protein level	Small ribosomal subunit protein uS8	1	0.999	5	7	7	7	7	7	7	155620160
sp|P62249|RS16_HUMAN	P62249	RS16_HUMAN	RPS16	146	Homo sapiens	1:Experimental evidence at protein level	Small ribosomal subunit protein uS9	1	0.999	7	8	8	8	8	8	8	115552224
sp|P62258|1433E_HUMAN	P62258	1433E_HUMAN	YWHAE	255	Homo sapiens	1:Experimental evidence at protein level	14-3-3 protein epsilon	1	0.999	15	16	16	20	16	16	20	289734880
sp|P62263|RS14_HUMAN	P62263	RS14_HUMAN	RPS14	151	Homo sapiens	1:Experimental evidence at protein level	Small ribosomal subunit protein uS11	1	0.999	3	4	4	4	4	4	4	36703960
sp|P62266|RS23_HUMAN	P62266	RS23_HUMAN	RPS23	143	Homo sapiens	1:Experimental evidence at protein level	Small ribosomal subunit protein uS12	1	0.999	4	6	6	6	6	6	6	23695944
sp|P62269|RS18_HUMAN	P62269	RS18_HUMAN	RPS18	152	Homo sapiens	1:Experimental evidence at protein level	Small ribosomal subunit protein uS13	1	0.9989	4	4	4	4	4	4	4	38420304
sp|P62277|RS13_HUMAN	P62277	RS13_HUMAN	RPS13	151	Homo sapiens	1:Experimental evidence at protein level	Small ribosomal subunit protein uS15	1	0.999	3	3	3	3	3	3	3	27786356
sp|P62280|RS11_HUMAN	P62280	RS11_HUMAN	RPS11	158	Homo sapiens	1:Experimental evidence at protein level	Small ribosomal subunit protein uS17	1	0.999	7	8	8	8	8	8	8	56728884
sp|P62304|RUXE_HUMAN	P62304	RUXE_HUMAN	SNRPE	92	Homo sapiens	1:Experimental evidence at protein level	Small nuclear ribonucleoprotein E	1	0.999	2	3	3	3	3	3	3	35476104
sp|P62306|RUXF_HUMAN	P62306	RUXF_HUMAN	SNRPF	86	Homo sapiens	1:Experimental evidence at protein level	Small nuclear ribonucleoprotein F	0.8706	0.9899	1	1	1	1	1	1	1	5151448
sp|P62314|SMD1_HUMAN	P62314	SMD1_HUMAN	SNRPD1	119	Homo sapiens	1:Experimental evidence at protein level	Small nuclear ribonucleoprotein Sm D1	1	0.999	2	2	2	2	2	2	2	62984920
sp|P62316|SMD2_HUMAN	P62316	SMD2_HUMAN	SNRPD2	118	Homo sapiens	1:Experimental evidence at protein level	Small nuclear ribonucleoprotein Sm D2	1	0.999	7	9	9	9	9	9	9	219798752
sp|P62318|SMD3_HUMAN	P62318	SMD3_HUMAN	SNRPD3	126	Homo sapiens	1:Experimental evidence at protein level	Small nuclear ribonucleoprotein Sm D3	1	0.999	3	5	5	5	5	5	5	33664348
sp|P62333|PRS10_HUMAN	P62333	PRS10_HUMAN	PSMC6	389	Homo sapiens	1:Experimental evidence at protein level	26S proteasome regulatory subunit 10B	1	0.9975	3	3	3	3	3	3	3	6796340
sp|P62424|RL7A_HUMAN	P62424	RL7A_HUMAN	RPL7A	266	Homo sapiens	1:Experimental evidence at protein level	Large ribosomal subunit protein eL8	1	0.999	5	5	5	5	5	5	5	24623018
sp|P62491|RB11A_HUMAN	P62491	RB11A_HUMAN	RAB11A	216	Homo sapiens	1:Experimental evidence at protein level	Ras-related protein Rab-11A	1	0.999	7	7	0	7	7	0	7	45758220	sp|Q15907|RB11B_HUMAN
sp|P62633|CNBP_HUMAN	P62633	CNBP_HUMAN	CNBP	177	Homo sapiens	1:Experimental evidence at protein level	CCHC-type zinc finger nucleic acid binding protein	0.9783	0.9985	1	1	1	1	1	1	1	3.11759e+06
sp|P62701|RS4X_HUMAN	P62701	RS4X_HUMAN	RPS4X	263	Homo sapiens	1:Experimental evidence at protein level	Small ribosomal subunit protein eS4, X isoform	1	0.999	9	9	4	9	9	4	9	59529520
sp|P62714|PP2AB_HUMAN	P62714	PP2AB_HUMAN	PPP2CB	309	Homo sapiens	1:Experimental evidence at protein level	Serine/threonine-protein phosphatase 2A catalytic subunit beta isoform	1	0.999	4	4	0	4	4	0	4	32753428	sp|P67775|PP2AA_HUMAN
sp|P62750|RL23A_HUMAN	P62750	RL23A_HUMAN	RPL23A	156	Homo sapiens	1:Experimental evidence at protein level	Large ribosomal subunit protein uL23	1	0.9989	3	3	3	3	3	3	3	24171618
sp|P62753|RS6_HUMAN	P62753	RS6_HUMAN	RPS6	249	Homo sapiens	1:Experimental evidence at protein level	Small ribosomal subunit protein eS6	1	0.999	4	4	4	4	4	4	4	18945120
sp|P62805|H4_HUMAN	P62805	H4_HUMAN	H4C1	103	Homo sapiens	1:Experimental evidence at protein level	Histone H4	1	0.999	5	7	7	7	7	7	7	345485248
sp|P62820|RAB1A_HUMAN	P62820	RAB1A_HUMAN	RAB1A	205	Homo sapiens	1:Experimental evidence at protein level	Ras-related protein Rab-1A	1	0.999	9	7	3	10	7	3	10	86469568
sp|P62826|RAN_HUMAN	P62826	RAN_HUMAN	RAN	216	Homo sapiens	1:Experimental evidence at protein level	GTP-binding nuclear protein Ran	1	0.999	10	10	10	10	10	10	10	237187536
sp|P62829|RL23_HUMAN	P62829	RL23_HUMAN	RPL23	140	Homo sapiens	1:Experimental evidence at protein level	Large ribosomal subunit protein uL14	1	0.999	2	2	2	2	2	2	2	19993392
sp|P62841|RS15_HUMAN	P62841	RS15_HUMAN	RPS15	145	Homo sapiens	1:Experimental evidence at protein level	Small ribosomal subunit protein uS19	0.9982	0.9908	1	2	2	2	2	2	2	9945064
sp|P62847|RS24_HUMAN	P62847	RS24_HUMAN	RPS24	133	Homo sapiens	1:Experimental evidence at protein level	Small ribosomal subunit protein eS24	0.9712	0.998	1	1	1	1	1	1	1	3.13411e+06
sp|P62851|RS25_HUMAN	P62851	RS25_HUMAN	RPS25	125	Homo sapiens	1:Experimental evidence at protein level	Small ribosomal subunit protein eS25	1	0.9989	3	3	3	3	3	3	3	67759616
sp|P62873|GBB1_HUMAN	P62873	GBB1_HUMAN	GNB1	340	Homo sapiens	1:Experimental evidence at protein level	Guanine nucleotide-binding protein G(I)/G(S)/G(T) subunit beta-1	1	0.999	4	4	1	4	4	1	4	45046604
sp|P62875|RPAB5_HUMAN	P62875	RPAB5_HUMAN	POLR2L	67	Homo sapiens	1:Experimental evidence at protein level	DNA-directed RNA polymerases I, II, and III subunit RPABC5	0.8756	0.9904	1	1	1	1	1	1	1	4.14024e+06
sp|P62888|RL30_HUMAN	P62888	RL30_HUMAN	RPL30	115	Homo sapiens	1:Experimental evidence at protein level	Large ribosomal subunit protein eL30	1	0.999	3	3	3	3	3	3	3	6972089
sp|P62906|RL10A_HUMAN	P62906	RL10A_HUMAN	RPL10A	217	Homo sapiens	1:Experimental evidence at protein level	Large ribosomal subunit protein uL1	1	0.999	4	4	4	4	4	4	4	30449396
sp|P62913|RL11_HUMAN	P62913	RL11_HUMAN	RPL11	178	Homo sapiens	1:Experimental evidence at protein level	Large ribosomal subunit protein uL5	1	0.999	7	8	8	8	8	8	8	70810600
sp|P62917|RL8_HUMAN	P62917	RL8_HUMAN	RPL8	257	Homo sapiens	1:Experimental evidence at protein level	Large ribosomal subunit protein uL2	0.9856	0.999	1	1	1	1	1	1	1	8813443
sp|P62937|PPIA_HUMAN	P62937	PPIA_HUMAN	PPIA	165	Homo sapiens	1:Experimental evidence at protein level	Peptidyl-prolyl cis-trans isomerase A	1	0.999	8	11	7	11	11	7	11	160229056
sp|P63000|RAC1_HUMAN	P63000	RAC1_HUMAN	RAC1	192	Homo sapiens	1:Experimental evidence at protein level	Ras-related C3 botulinum toxin substrate 1	0.9855	0.999	1	1	1	1	1	1	1	3.48948e+06
sp|P63010|AP2B1_HUMAN	P63010	AP2B1_HUMAN	AP2B1	937	Homo sapiens	1:Experimental evidence at protein level	AP-2 complex subunit beta	1	0.999	3	3	1	3	3	1	3	10415612
sp|P63104|1433Z_HUMAN	P63104	1433Z_HUMAN	YWHAZ	245	Homo sapiens	1:Experimental evidence at protein level	14-3-3 protein zeta/delta	1	0.999	12	8	8	14	8	8	14	120165008
sp|P63151|2ABA_HUMAN	P63151	2ABA_HUMAN	PPP2R2A	447	Homo sapiens	1:Experimental evidence at protein level	Serine/threonine-protein phosphatase 2A 55 kDa regulatory subunit B alpha isoform	0.9997	0.9971	2	2	1	2	2	1	2	9772210
sp|P63208|SKP1_HUMAN	P63208	SKP1_HUMAN	SKP1	163	Homo sapiens	1:Experimental evidence at protein level	S-phase kinase-associated protein 1	0.9997	0.999	2	2	2	2	2	2	2	7531409
sp|P63241|IF5A1_HUMAN	P63241	IF5A1_HUMAN	EIF5A	154	Homo sapiens	1:Experimental evidence at protein level	Eukaryotic translation initiation factor 5A-1	1	0.999	5	5	3	5	5	3	5	35413444
sp|P63244|RACK1_HUMAN	P63244	RACK1_HUMAN	RACK1	317	Homo sapiens	1:Experimental evidence at protein level	Small ribosomal subunit protein RACK1	1	0.999	7	7	7	7	7	7	7	38215776
sp|P63261|ACTG_HUMAN	P63261	ACTG_HUMAN	ACTG1	375	Homo sapiens	1:Experimental evidence at protein level	Actin, cytoplasmic 2	1	0.999	17	2	2	40	2	2	40	42215244
sp|P67809|YBOX1_HUMAN	P67809	YBOX1_HUMAN	YBX1	324	Homo sapiens	1:Experimental evidence at protein level	Y-box-binding protein 1	1	0.999	5	5	4	5	5	4	5	57879756
sp|P67812|SC11A_HUMAN	P67812	SC11A_HUMAN	SEC11A	179	Homo sapiens	1:Experimental evidence at protein level	Signal peptidase complex catalytic subunit SEC11A	1	0.999	7	7	6	7	7	6	7	71764032
sp|P68032|ACTC_HUMAN	P68032	ACTC_HUMAN	ACTC1	377	Homo sapiens	1:Experimental evidence at protein level	Actin, alpha cardiac muscle 1	1	0.999	10	3	0	21	3	0	21	145582528	sp|P68133|ACTS_HUMAN
sp|P68036|UB2L3_HUMAN	P68036	UB2L3_HUMAN	UBE2L3	154	Homo sapiens	1:Experimental evidence at protein level	Ubiquitin-conjugating enzyme E2 L3	1	0.999	3	3	1	3	3	1	3	12530188
sp|P68104|EF1A1_HUMAN	P68104	EF1A1_HUMAN	EEF1A1	462	Homo sapiens	1:Experimental evidence at protein level	Elongation factor 1-alpha 1	1	0.999	16	27	1	27	27	1	27	1060430080
sp|P68363|TBA1B_HUMAN	P68363	TBA1B_HUMAN	TUBA1B	451	Homo sapiens	1:Experimental evidence at protein level	Tubulin alpha-1B chain	1	0.999	21	9	0	37	9	0	37	598157890
sp|P68371|TBB4B_HUMAN	P68371	TBB4B_HUMAN	TUBB4B	445	Homo sapiens	1:Experimental evidence at protein level	Tubulin beta-4B chain	1	0.999	22	8	1	37	8	1	37	161552464
sp|P68400|CSK21_HUMAN	P68400	CSK21_HUMAN	CSNK2A1	391	Homo sapiens	1:Experimental evidence at protein level	Casein kinase II subunit alpha	1	0.999	4	4	0	4	4	0	4	14901610	sp|Q8NEV1|CSK23_HUMAN
sp|P68402|PA1B2_HUMAN	P68402	PA1B2_HUMAN	PAFAH1B2	229	Homo sapiens	1:Experimental evidence at protein level	Platelet-activating factor acetylhydrolase IB subunit alpha2	1	0.999	2	2	2	2	2	2	2	8992991
sp|P68431|H31_HUMAN	P68431	H31_HUMAN	H3C1	136	Homo sapiens	1:Experimental evidence at protein level	Histone H3.1	0.9987	0.9951	2	2	0	2	2	0	2	184567648	sp|P84243|H33_HUMAN, sp|Q16695|H31T_HUMAN, sp|Q71DI3|H32_HUMAN
sp|P69849|NOMO3_HUMAN	P69849	NOMO3_HUMAN	NOMO3	1222	Homo sapiens	1:Experimental evidence at protein level	BOS complex subunit NOMO3	1	0.999	17	19	0	19	19	0	19	134457360	sp|Q15155|NOMO1_HUMAN, sp|Q5JPE7|NOMO2_HUMAN
sp|P78347|GTF2I_HUMAN	P78347	GTF2I_HUMAN	GTF2I	998	Homo sapiens	1:Experimental evidence at protein level	General transcription factor II-I	0.9947	0.9988	1	1	1	1	1	1	1	1.46011e+06
sp|P78371|TCPB_HUMAN	P78371	TCPB_HUMAN	CCT2	535	Homo sapiens	1:Experimental evidence at protein level	T-complex protein 1 subunit beta	1	0.999	32	52	52	52	52	52	52	1084583300
sp|P78383|S35B1_HUMAN	P78383	S35B1_HUMAN	SLC35B1	322	Homo sapiens	1:Experimental evidence at protein level	Solute carrier family 35 member B1	0.9825	0.9988	1	1	1	1	1	1	1	0
sp|P78417|GSTO1_HUMAN	P78417	GSTO1_HUMAN	GSTO1	241	Homo sapiens	1:Experimental evidence at protein level	Glutathione S-transferase omega-1	0.9511	0.9965	1	1	1	1	1	1	1	2411902
sp|P78527|PRKDC_HUMAN	P78527	PRKDC_HUMAN	PRKDC	4128	Homo sapiens	1:Experimental evidence at protein level	DNA-dependent protein kinase catalytic subunit	1	0.999	41	44	44	44	44	44	44	170469664
sp|P81605|DCD_HUMAN	P81605	DCD_HUMAN	DCD	110	Homo sapiens	1:Experimental evidence at protein level	Dermcidin	0.9856	0.999	1	1	1	1	1	1	1	16913190
sp|P82909|KGD4_HUMAN	P82909	KGD4_HUMAN	KGD4	103	Homo sapiens	1:Experimental evidence at protein level	Alpha-ketoglutarate dehydrogenase component 4	0.9995	0.9989	2	2	2	2	2	2	2	5461994
sp|P82933|RT09_HUMAN	P82933	RT09_HUMAN	MRPS9	396	Homo sapiens	1:Experimental evidence at protein level	Small ribosomal subunit protein uS9m	0.9213	0.9942	1	1	1	1	1	1	1	1.2831e+06
sp|P83731|RL24_HUMAN	P83731	RL24_HUMAN	RPL24	157	Homo sapiens	1:Experimental evidence at protein level	Large ribosomal subunit protein eL24	0.9999	0.9988	2	2	2	2	2	2	2	9782304
sp|P83881|RL36A_HUMAN	P83881	RL36A_HUMAN	RPL36A	106	Homo sapiens	1:Experimental evidence at protein level	Large ribosomal subunit protein eL42	0.9741	0.9982	1	1	0	1	1	0	1	0	sp|Q969Q0|RL36L_HUMAN
sp|P84090|ERH_HUMAN	P84090	ERH_HUMAN	ERH	104	Homo sapiens	1:Experimental evidence at protein level	Enhancer of rudimentary homolog	0.9852	0.999	1	1	1	1	1	1	1	3.82049e+06
sp|P84098|RL19_HUMAN	P84098	RL19_HUMAN	RPL19	196	Homo sapiens	1:Experimental evidence at protein level	Large ribosomal subunit protein eL19	0.9856	0.999	1	1	1	1	1	1	1	9682931
sp|P84103|SRSF3_HUMAN	P84103	SRSF3_HUMAN	SRSF3	164	Homo sapiens	1:Experimental evidence at protein level	Serine/arginine-rich splicing factor 3	0.8611	0.9891	1	1	1	1	1	1	1	2.28238e+06
sp|P84157|MXRA7_HUMAN	P84157	MXRA7_HUMAN	MXRA7	204	Homo sapiens	1:Experimental evidence at protein level	Matrix-remodeling-associated protein 7	1	0.999	2	2	2	2	2	2	2	32209688
sp|P98175|RBM10_HUMAN	P98175	RBM10_HUMAN	RBM10	930	Homo sapiens	1:Experimental evidence at protein level	RNA-binding protein 10	0.9591	0.9848	1	1	1	1	1	1	1	0
sp|P98194|AT2C1_HUMAN	P98194	AT2C1_HUMAN	ATP2C1	919	Homo sapiens	1:Experimental evidence at protein level	Calcium-transporting ATPase type 2C member 1	0.9824	0.9988	1	1	1	1	1	1	1	6989077
sp|Q00325|S25A3_HUMAN	Q00325	S25A3_HUMAN	SLC25A3	362	Homo sapiens	1:Experimental evidence at protein level	Solute carrier family 25 member 3	1	0.999	2	2	2	2	2	2	2	10126294
sp|Q00341|VIGLN_HUMAN	Q00341	VIGLN_HUMAN	HDLBP	1268	Homo sapiens	1:Experimental evidence at protein level	Vigilin	0.8255	0.9858	1	1	1	1	1	1	1	2.31036e+06
sp|Q00610|CLH1_HUMAN	Q00610	CLH1_HUMAN	CLTC	1675	Homo sapiens	1:Experimental evidence at protein level	Clathrin heavy chain 1	1	0.999	26	26	21	26	26	21	26	129133656
sp|Q00653|NFKB2_HUMAN	Q00653	NFKB2_HUMAN	NFKB2	900	Homo sapiens	1:Experimental evidence at protein level	Nuclear factor NF-kappa-B p100 subunit	0.9854	0.999	1	1	1	1	1	1	1	1.77791e+06
sp|Q00839|HNRPU_HUMAN	Q00839	HNRPU_HUMAN	HNRNPU	825	Homo sapiens	1:Experimental evidence at protein level	Heterogeneous nuclear ribonucleoprotein U	1	0.999	14	15	15	15	15	15	15	136127728
sp|Q01105|SET_HUMAN	Q01105	SET_HUMAN	SET	290	Homo sapiens	1:Experimental evidence at protein level	Protein SET	1	0.999	5	5	2	5	5	2	5	82189480
sp|Q01433|AMPD2_HUMAN	Q01433	AMPD2_HUMAN	AMPD2	825	Homo sapiens	1:Experimental evidence at protein level	AMP deaminase 2	1	0.9987	6	6	5	6	6	5	6	19019740
sp|Q01518|CAP1_HUMAN	Q01518	CAP1_HUMAN	CAP1	475	Homo sapiens	1:Experimental evidence at protein level	Adenylyl cyclase-associated protein 1	1	0.9982	1	1	1	1	1	1	1	7.01198e+06
sp|Q01581|HMCS1_HUMAN	Q01581	HMCS1_HUMAN	HMGCS1	520	Homo sapiens	1:Experimental evidence at protein level	Hydroxymethylglutaryl-CoA synthase, cytoplasmic	1	0.999	8	9	8	9	9	8	9	34375468
sp|Q02218|ODO1_HUMAN	Q02218	ODO1_HUMAN	OGDH	1023	Homo sapiens	1:Experimental evidence at protein level	2-oxoglutarate dehydrogenase complex component E1	1	0.999	34	42	37	42	42	37	42	633817600
sp|Q02790|FKBP4_HUMAN	Q02790	FKBP4_HUMAN	FKBP4	459	Homo sapiens	1:Experimental evidence at protein level	Peptidyl-prolyl cis-trans isomerase FKBP4	1	0.999	9	9	9	9	9	9	9	38437764
sp|Q02809|PLOD1_HUMAN	Q02809	PLOD1_HUMAN	PLOD1	727	Homo sapiens	1:Experimental evidence at protein level	Procollagen-lysine,2-oxoglutarate 5-dioxygenase 1	1	0.999	5	5	5	5	5	5	5	22847180
sp|Q02878|RL6_HUMAN	Q02878	RL6_HUMAN	RPL6	288	Homo sapiens	1:Experimental evidence at protein level	Large ribosomal subunit protein eL6	1	0.9988	5	6	6	6	6	6	6	6654617
sp|Q02978|M2OM_HUMAN	Q02978	M2OM_HUMAN	SLC25A11	314	Homo sapiens	1:Experimental evidence at protein level	Mitochondrial 2-oxoglutarate/malate carrier protein	0.9817	0.9987	1	1	1	1	1	1	1	8.37894e+06
sp|Q04206|TF65_HUMAN	Q04206	TF65_HUMAN	RELA	551	Homo sapiens	1:Experimental evidence at protein level	Transcription factor p65	1	0.999	15	17	17	17	17	17	17	306796544
sp|Q04637|IF4G1_HUMAN	Q04637	IF4G1_HUMAN	EIF4G1	1599	Homo sapiens	1:Experimental evidence at protein level	Eukaryotic translation initiation factor 4 gamma 1	1	0.999	2	2	2	2	2	2	2	8198009
sp|Q04726|TLE3_HUMAN	Q04726	TLE3_HUMAN	TLE3	772	Homo sapiens	1:Experimental evidence at protein level	Transducin-like enhancer protein 3	1	0.9987	4	4	3	4	4	3	4	11778392
sp|Q04917|1433F_HUMAN	Q04917	1433F_HUMAN	YWHAH	246	Homo sapiens	1:Experimental evidence at protein level	14-3-3 protein eta	1	0.999	7	3	3	8	3	3	8	17645830
sp|Q04941|PLP2_HUMAN	Q04941	PLP2_HUMAN	PLP2	152	Homo sapiens	1:Experimental evidence at protein level	Proteolipid protein 2	0.9856	0.999	1	1	1	1	1	1	1	10701103
sp|Q05639|EF1A2_HUMAN	Q05639	EF1A2_HUMAN	EEF1A2	463	Homo sapiens	1:Experimental evidence at protein level	Elongation factor 1-alpha 2	0.9999	0.9987	9	1	1	14	1	1	14	1.90751e+06
sp|Q06136|KDSR_HUMAN	Q06136	KDSR_HUMAN	KDSR	332	Homo sapiens	1:Experimental evidence at protein level	3-ketodihydrosphingosine reductase	1	0.999	2	2	2	2	2	2	2	38758916
sp|Q06203|PUR1_HUMAN	Q06203	PUR1_HUMAN	PPAT	517	Homo sapiens	1:Experimental evidence at protein level	Amidophosphoribosyltransferase	1	0.999	3	3	3	3	3	3	3	13578340
sp|Q06210|GFPT1_HUMAN	Q06210	GFPT1_HUMAN	GFPT1	699	Homo sapiens	1:Experimental evidence at protein level	Glutamine--fructose-6-phosphate aminotransferase [isomerizing] 1	1	0.999	3	3	3	3	3	3	3	14365729
sp|Q06265|EXOS9_HUMAN	Q06265	EXOS9_HUMAN	EXOSC9	439	Homo sapiens	1:Experimental evidence at protein level	Exosome complex component RRP45	0.9855	0.999	1	1	1	1	1	1	1	8586022
sp|Q06830|PRDX1_HUMAN	Q06830	PRDX1_HUMAN	PRDX1	199	Homo sapiens	1:Experimental evidence at protein level	Peroxiredoxin-1	1	0.999	12	12	10	15	12	10	15	438929440
sp|Q07020|RL18_HUMAN	Q07020	RL18_HUMAN	RPL18	188	Homo sapiens	1:Experimental evidence at protein level	Large ribosomal subunit protein eL18	1	0.999	2	2	2	2	2	2	2	18595552
sp|Q07021|C1QBP_HUMAN	Q07021	C1QBP_HUMAN	C1QBP	282	Homo sapiens	1:Experimental evidence at protein level	Complement component 1 Q subcomponent-binding protein, mitochondrial	1	0.999	6	9	9	9	9	9	9	180302432
sp|Q07065|CKAP4_HUMAN	Q07065	CKAP4_HUMAN	CKAP4	602	Homo sapiens	1:Experimental evidence at protein level	Cytoskeleton-associated protein 4	1	0.999	10	10	10	10	10	10	10	31030860
sp|Q07666|KHDR1_HUMAN	Q07666	KHDR1_HUMAN	KHDRBS1	443	Homo sapiens	1:Experimental evidence at protein level	KH domain-containing, RNA-binding, signal transduction-associated protein 1	0.9998	0.9982	2	2	2	2	2	2	2	6.51226e+06
sp|Q07812|BAX_HUMAN	Q07812	BAX_HUMAN	BAX	192	Homo sapiens	1:Experimental evidence at protein level	Apoptosis regulator BAX	1	0.999	3	3	3	3	3	3	3	13373872
sp|Q07866|KLC1_HUMAN	Q07866	KLC1_HUMAN	KLC1	573	Homo sapiens	1:Experimental evidence at protein level	Kinesin light chain 1	0.9994	0.9989	2	2	0	2	2	0	2	5472011	sp|Q9H0B6|KLC2_HUMAN
sp|Q08211|DHX9_HUMAN	Q08211	DHX9_HUMAN	DHX9	1270	Homo sapiens	1:Experimental evidence at protein level	ATP-dependent RNA helicase A	1	0.999	21	23	23	23	23	23	23	146593664
sp|Q08431|MFGM_HUMAN	Q08431	MFGM_HUMAN	MFGE8	387	Homo sapiens	1:Experimental evidence at protein level	Lactadherin	1	0.999	3	3	3	3	3	3	3	10340485
sp|Q08945|SSRP1_HUMAN	Q08945	SSRP1_HUMAN	SSRP1	709	Homo sapiens	1:Experimental evidence at protein level	FACT complex subunit SSRP1	1	0.9989	2	2	2	2	2	2	2	7132864
sp|Q10469|MGAT2_HUMAN	Q10469	MGAT2_HUMAN	MGAT2	447	Homo sapiens	1:Experimental evidence at protein level	Alpha-1,6-mannosyl-glycoprotein 2-beta-N-acetylglucosaminyltransferase	1	0.9987	3	3	3	3	3	3	3	14054364
sp|Q10471|GALT2_HUMAN	Q10471	GALT2_HUMAN	GALNT2	571	Homo sapiens	1:Experimental evidence at protein level	Polypeptide N-acetylgalactosaminyltransferase 2	1	0.999	15	16	16	16	16	16	16	111626952
sp|Q10472|GALT1_HUMAN	Q10472	GALT1_HUMAN	GALNT1	559	Homo sapiens	1:Experimental evidence at protein level	Polypeptide N-acetylgalactosaminyltransferase 1	1	0.999	6	6	4	6	6	4	6	46170836
sp|Q10570|CPSF1_HUMAN	Q10570	CPSF1_HUMAN	CPSF1	1443	Homo sapiens	1:Experimental evidence at protein level	Cleavage and polyadenylation specificity factor subunit 1	1	0.9985	4	4	4	4	4	4	4	10196171
sp|Q10713|MPPA_HUMAN	Q10713	MPPA_HUMAN	PMPCA	525	Homo sapiens	1:Experimental evidence at protein level	Mitochondrial-processing peptidase subunit alpha	0.8782	0.9906	1	1	1	1	1	1	1	2.96146e+06
sp|Q12756|KIF1A_HUMAN	Q12756	KIF1A_HUMAN	KIF1A	1690	Homo sapiens	1:Experimental evidence at protein level	Kinesin-like protein KIF1A	0.6779	0.9978	1	1	0	1	1	0	1	7.4393e+06
sp|Q12768|WASC5_HUMAN	Q12768	WASC5_HUMAN	WASHC5	1159	Homo sapiens	1:Experimental evidence at protein level	WASH complex subunit 5	0.9637	0.9883	1	1	1	1	1	1	1	0
sp|Q12797|ASPH_HUMAN	Q12797	ASPH_HUMAN	ASPH	758	Homo sapiens	1:Experimental evidence at protein level	Aspartyl/asparaginyl beta-hydroxylase	1	0.999	14	16	16	16	16	16	16	107358824
sp|Q12874|SF3A3_HUMAN	Q12874	SF3A3_HUMAN	SF3A3	501	Homo sapiens	1:Experimental evidence at protein level	Splicing factor 3A subunit 3	1	0.999	24	36	36	36	36	36	36	990761470
sp|Q12904|AIMP1_HUMAN	Q12904	AIMP1_HUMAN	AIMP1	312	Homo sapiens	1:Experimental evidence at protein level	Aminoacyl tRNA synthase complex-interacting multifunctional protein 1	0.9826	0.9988	1	1	1	1	1	1	1	0
sp|Q12905|ILF2_HUMAN	Q12905	ILF2_HUMAN	ILF2	390	Homo sapiens	1:Experimental evidence at protein level	Interleukin enhancer-binding factor 2	1	0.999	8	8	8	8	8	8	8	90170048
sp|Q12906|ILF3_HUMAN	Q12906	ILF3_HUMAN	ILF3	894	Homo sapiens	1:Experimental evidence at protein level	Interleukin enhancer-binding factor 3	1	0.999	16	17	15	17	17	15	17	123835864
sp|Q12907|LMAN2_HUMAN	Q12907	LMAN2_HUMAN	LMAN2	356	Homo sapiens	1:Experimental evidence at protein level	Vesicular integral-membrane protein VIP36	1	0.999	7	8	8	8	8	8	8	82530032
sp|Q12931|TRAP1_HUMAN	Q12931	TRAP1_HUMAN	TRAP1	704	Homo sapiens	1:Experimental evidence at protein level	Heat shock protein 75 kDa, mitochondrial	1	0.999	8	7	7	9	7	7	9	27005046
sp|Q12981|SEC20_HUMAN	Q12981	SEC20_HUMAN	BNIP1	228	Homo sapiens	1:Experimental evidence at protein level	Vesicle transport protein SEC20	1	0.9989	5	5	5	5	5	5	5	16274886
sp|Q12996|CSTF3_HUMAN	Q12996	CSTF3_HUMAN	CSTF3	717	Homo sapiens	1:Experimental evidence at protein level	Cleavage stimulation factor subunit 3	0.9851	0.999	1	1	1	1	1	1	1	2.85317e+06
sp|Q13002|GRIK2_HUMAN	Q13002	GRIK2_HUMAN	GRIK2	908	Homo sapiens	1:Experimental evidence at protein level	Glutamate receptor ionotropic, kainate 2	1	0.999	8	8	8	8	8	8	8	30209524
sp|Q13057|COASY_HUMAN	Q13057	COASY_HUMAN	COASY	564	Homo sapiens	1:Experimental evidence at protein level	Bifunctional coenzyme A synthase	0.8276	0.986	1	1	1	1	1	1	1	0
sp|Q13085|ACACA_HUMAN	Q13085	ACACA_HUMAN	ACACA	2346	Homo sapiens	1:Experimental evidence at protein level	Acetyl-CoA carboxylase 1	1	0.999	108	161	145	161	161	145	161	4845194200
sp|Q13098|CSN1_HUMAN	Q13098	CSN1_HUMAN	GPS1	491	Homo sapiens	1:Experimental evidence at protein level	COP9 signalosome complex subunit 1	1	0.9989	4	4	4	4	4	4	4	17986978
sp|Q13148|TADBP_HUMAN	Q13148	TADBP_HUMAN	TARDBP	414	Homo sapiens	1:Experimental evidence at protein level	TAR DNA-binding protein 43	0.9999	0.999	2	2	2	2	2	2	2	4003262
sp|Q13162|PRDX4_HUMAN	Q13162	PRDX4_HUMAN	PRDX4	271	Homo sapiens	1:Experimental evidence at protein level	Peroxiredoxin-4	1	0.999	12	17	14	17	17	14	17	339813248
sp|Q13200|PSMD2_HUMAN	Q13200	PSMD2_HUMAN	PSMD2	908	Homo sapiens	1:Experimental evidence at protein level	26S proteasome non-ATPase regulatory subunit 2	1	0.999	12	13	13	13	13	13	13	51694208
sp|Q13263|TIF1B_HUMAN	Q13263	TIF1B_HUMAN	TRIM28	835	Homo sapiens	1:Experimental evidence at protein level	Transcription intermediary factor 1-beta	1	0.999	16	18	18	18	18	18	18	128732712
sp|Q13347|EIF3I_HUMAN	Q13347	EIF3I_HUMAN	EIF3I	325	Homo sapiens	1:Experimental evidence at protein level	Eukaryotic translation initiation factor 3 subunit I	1	0.999	4	4	4	4	4	4	4	11497473
sp|Q13409|DC1I2_HUMAN	Q13409	DC1I2_HUMAN	DYNC1I2	638	Homo sapiens	1:Experimental evidence at protein level	Cytoplasmic dynein 1 intermediate chain 2	1	0.999	3	3	3	3	3	3	3	20406036
sp|Q13433|S39A6_HUMAN	Q13433	S39A6_HUMAN	SLC39A6	755	Homo sapiens	1:Experimental evidence at protein level	Zinc transporter ZIP6	1	0.999	2	2	2	2	2	2	2	4.15721e+06
sp|Q13435|SF3B2_HUMAN	Q13435	SF3B2_HUMAN	SF3B2	895	Homo sapiens	1:Experimental evidence at protein level	Splicing factor 3B subunit 2	1	0.999	16	17	17	17	17	17	17	114455560
sp|Q13445|TMED1_HUMAN	Q13445	TMED1_HUMAN	TMED1	227	Homo sapiens	1:Experimental evidence at protein level	Transmembrane emp24 domain-containing protein 1	1	0.999	3	3	3	3	3	3	3	47371668
sp|Q13454|TUSC3_HUMAN	Q13454	TUSC3_HUMAN	TUSC3	348	Homo sapiens	1:Experimental evidence at protein level	Dolichyl-diphosphooligosaccharide--protein glycosyltransferase subunit TUSC3	1	0.999	5	5	5	5	5	5	5	35272388
sp|Q13547|HDAC1_HUMAN	Q13547	HDAC1_HUMAN	HDAC1	482	Homo sapiens	1:Experimental evidence at protein level	Histone deacetylase 1	0.9943	0.9987	1	1	0	1	1	0	1	5.34074e+06
sp|Q13557|KCC2D_HUMAN	Q13557	KCC2D_HUMAN	CAMK2D	499	Homo sapiens	1:Experimental evidence at protein level	Calcium/calmodulin-dependent protein kinase type II subunit delta	0.8273	0.9859	1	1	1	1	1	1	1	2.55928e+06
sp|Q13561|DCTN2_HUMAN	Q13561	DCTN2_HUMAN	DCTN2	401	Homo sapiens	1:Experimental evidence at protein level	Dynactin subunit 2	1	0.999	6	6	6	6	6	6	6	33576920
sp|Q13586|STIM1_HUMAN	Q13586	STIM1_HUMAN	STIM1	685	Homo sapiens	1:Experimental evidence at protein level	Stromal interaction molecule 1	1	0.999	16	22	21	22	22	21	22	262343024
sp|Q13617|CUL2_HUMAN	Q13617	CUL2_HUMAN	CUL2	745	Homo sapiens	1:Experimental evidence at protein level	Cullin-2	0.9998	0.9878	1	1	1	1	1	1	1	793742
sp|Q13619|CUL4A_HUMAN	Q13619	CUL4A_HUMAN	CUL4A	759	Homo sapiens	1:Experimental evidence at protein level	Cullin-4A	0.9999	0.9986	2	2	0	2	2	0	2	6519376	sp|Q13620|CUL4B_HUMAN
sp|Q13724|MOGS_HUMAN	Q13724	MOGS_HUMAN	MOGS	837	Homo sapiens	1:Experimental evidence at protein level	Mannosyl-oligosaccharide glucosidase	1	0.999	11	12	12	12	12	12	12	70424840
sp|Q13838|DX39B_HUMAN	Q13838	DX39B_HUMAN	DDX39B	428	Homo sapiens	1:Experimental evidence at protein level	Spliceosome RNA helicase DDX39B	1	0.999	9	10	2	10	10	2	10	71854736
sp|Q13867|BLMH_HUMAN	Q13867	BLMH_HUMAN	BLMH	455	Homo sapiens	1:Experimental evidence at protein level	Bleomycin hydrolase	1	0.999	2	2	2	2	2	2	2	14441586
sp|Q13868|EXOS2_HUMAN	Q13868	EXOS2_HUMAN	EXOSC2	293	Homo sapiens	1:Experimental evidence at protein level	Exosome complex component RRP4	1	0.999	3	3	3	3	3	3	3	1.19149e+06
sp|Q13885|TBB2A_HUMAN	Q13885	TBB2A_HUMAN	TUBB2A	445	Homo sapiens	1:Experimental evidence at protein level	Tubulin beta-2A chain	0.9989	0.9892	19	1	1	32	1	1	32	24435182
sp|Q13907|IDI1_HUMAN	Q13907	IDI1_HUMAN	IDI1	227	Homo sapiens	1:Experimental evidence at protein level	Isopentenyl-diphosphate Delta-isomerase 1	0.9851	0.999	1	1	1	1	1	1	1	2.39566e+06
sp|Q14103|HNRPD_HUMAN	Q14103	HNRPD_HUMAN	HNRNPD	355	Homo sapiens	1:Experimental evidence at protein level	Heterogeneous nuclear ribonucleoprotein D0	1	0.999	3	3	2	3	3	2	3	34128036
sp|Q14152|EIF3A_HUMAN	Q14152	EIF3A_HUMAN	EIF3A	1382	Homo sapiens	1:Experimental evidence at protein level	Eukaryotic translation initiation factor 3 subunit A	1	0.999	8	8	8	8	8	8	8	22761078
sp|Q14165|MLEC_HUMAN	Q14165	MLEC_HUMAN	MLEC	292	Homo sapiens	1:Experimental evidence at protein level	Malectin	1	0.999	15	20	20	20	20	20	20	958065470
sp|Q14204|DYHC1_HUMAN	Q14204	DYHC1_HUMAN	DYNC1H1	4646	Homo sapiens	1:Experimental evidence at protein level	Cytoplasmic dynein 1 heavy chain 1	0.9999	0.999	2	2	2	2	2	2	2	12496527
sp|Q14232|EI2BA_HUMAN	Q14232	EI2BA_HUMAN	EIF2B1	305	Homo sapiens	1:Experimental evidence at protein level	Translation initiation factor eIF2B subunit alpha	0.9917	0.996	1	1	1	1	1	1	1	5.33937e+06
sp|Q14257|RCN2_HUMAN	Q14257	RCN2_HUMAN	RCN2	317	Homo sapiens	1:Experimental evidence at protein level	Reticulocalbin-2	1	0.999	11	13	13	13	13	13	13	341535808
sp|Q14318|FKBP8_HUMAN	Q14318	FKBP8_HUMAN	FKBP8	412	Homo sapiens	1:Experimental evidence at protein level	Peptidyl-prolyl cis-trans isomerase FKBP8	1	0.999	11	13	13	13	13	13	13	209724592
sp|Q14435|GALT3_HUMAN	Q14435	GALT3_HUMAN	GALNT3	633	Homo sapiens	1:Experimental evidence at protein level	Polypeptide N-acetylgalactosaminyltransferase 3	0.999	0.9956	2	2	2	2	2	2	2	1.66814e+06
sp|Q14534|ERG1_HUMAN	Q14534	ERG1_HUMAN	SQLE	574	Homo sapiens	1:Experimental evidence at protein level	Squalene monooxygenase	1	0.999	5	5	5	5	5	5	5	47872404
sp|Q14566|MCM6_HUMAN	Q14566	MCM6_HUMAN	MCM6	821	Homo sapiens	1:Experimental evidence at protein level	DNA replication licensing factor MCM6	1	0.999	13	13	13	13	13	13	13	62524408
sp|Q14697|GANAB_HUMAN	Q14697	GANAB_HUMAN	GANAB	944	Homo sapiens	1:Experimental evidence at protein level	Neutral alpha-glucosidase AB	1	0.999	32	39	39	39	39	39	39	500436416
sp|Q14728|MFS10_HUMAN	Q14728	MFS10_HUMAN	MFSD10	455	Homo sapiens	1:Experimental evidence at protein level	Major facilitator superfamily domain-containing protein 10	1	0.999	3	3	3	3	3	3	3	9202163
sp|Q14739|LBR_HUMAN	Q14739	LBR_HUMAN	LBR	615	Homo sapiens	1:Experimental evidence at protein level	Delta(14)-sterol reductase LBR	1	0.999	8	9	9	9	9	9	9	101938656
sp|Q14974|IMB1_HUMAN	Q14974	IMB1_HUMAN	KPNB1	876	Homo sapiens	1:Experimental evidence at protein level	Importin subunit beta-1	1	0.999	14	17	17	17	17	17	17	112758616
sp|Q149N8|SHPRH_HUMAN	Q149N8	SHPRH_HUMAN	SHPRH	1683	Homo sapiens	1:Experimental evidence at protein level	E3 ubiquitin-protein ligase SHPRH	0.837	0.9869	1	1	1	1	1	1	1	21993098
sp|Q14CN4|K2C72_HUMAN	Q14CN4	K2C72_HUMAN	KRT72	511	Homo sapiens	1:Experimental evidence at protein level	Keratin, type II cytoskeletal 72	0.9824	0.9958	2	1	0	2	1	0	2	0	sp|Q3SY84|K2C71_HUMAN, sp|Q7RTS7|K2C74_HUMAN, sp|Q86Y46|K2C73_HUMAN
sp|Q15005|SPCS2_HUMAN	Q15005	SPCS2_HUMAN	SPCS2	226	Homo sapiens	1:Experimental evidence at protein level	Signal peptidase complex subunit 2	1	0.999	10	13	13	13	13	13	13	76172560
sp|Q15006|EMC2_HUMAN	Q15006	EMC2_HUMAN	EMC2	297	Homo sapiens	1:Experimental evidence at protein level	ER membrane protein complex subunit 2	1	0.999	8	9	9	9	9	9	9	117840408
sp|Q15008|PSMD6_HUMAN	Q15008	PSMD6_HUMAN	PSMD6	389	Homo sapiens	1:Experimental evidence at protein level	26S proteasome non-ATPase regulatory subunit 6	1	0.999	11	13	13	13	13	13	13	76132032
sp|Q15018|ABRX2_HUMAN	Q15018	ABRX2_HUMAN	ABRAXAS2	415	Homo sapiens	1:Experimental evidence at protein level	BRISC complex subunit Abraxas 2	1	0.999	3	3	3	3	3	3	3	26292808
sp|Q15019|SEPT2_HUMAN	Q15019	SEPT2_HUMAN	SEPTIN2	361	Homo sapiens	1:Experimental evidence at protein level	Septin-2	1	0.9987	3	3	3	3	3	3	3	10480606
sp|Q15021|CND1_HUMAN	Q15021	CND1_HUMAN	NCAPD2	1401	Homo sapiens	1:Experimental evidence at protein level	Condensin complex subunit 1	0.8867	0.9913	1	1	1	1	1	1	1	1.36935e+06
sp|Q15024|EXOS7_HUMAN	Q15024	EXOS7_HUMAN	EXOSC7	291	Homo sapiens	1:Experimental evidence at protein level	Exosome complex component RRP42	1	0.9988	2	2	2	2	2	2	2	7465938
sp|Q15029|U5S1_HUMAN	Q15029	U5S1_HUMAN	EFTUD2	972	Homo sapiens	1:Experimental evidence at protein level	116 kDa U5 small nuclear ribonucleoprotein component	1	0.999	21	21	21	22	21	21	22	137800176
sp|Q15041|AR6P1_HUMAN	Q15041	AR6P1_HUMAN	ARL6IP1	203	Homo sapiens	1:Experimental evidence at protein level	ADP-ribosylation factor-like protein 6-interacting protein 1	0.9796	0.9986	1	1	1	1	1	1	1	5.54029e+06
sp|Q15046|SYK_HUMAN	Q15046	SYK_HUMAN	KARS1	597	Homo sapiens	1:Experimental evidence at protein level	Lysine--tRNA ligase	1	0.999	6	6	6	6	6	6	6	16397271
sp|Q15084|PDIA6_HUMAN	Q15084	PDIA6_HUMAN	PDIA6	440	Homo sapiens	1:Experimental evidence at protein level	Protein disulfide-isomerase A6	1	0.999	14	18	18	18	18	18	18	450691328
sp|Q15102|PA1B3_HUMAN	Q15102	PA1B3_HUMAN	PAFAH1B3	231	Homo sapiens	1:Experimental evidence at protein level	Platelet-activating factor acetylhydrolase IB subunit alpha1	1	0.999	3	3	3	3	3	3	3	7383895
sp|Q15125|EBP_HUMAN	Q15125	EBP_HUMAN	EBP	230	Homo sapiens	1:Experimental evidence at protein level	3-beta-hydroxysteroid-Delta(8),Delta(7)-isomerase	1	0.999	3	3	3	3	3	3	3	62166108
sp|Q15165|PON2_HUMAN	Q15165	PON2_HUMAN	PON2	354	Homo sapiens	1:Experimental evidence at protein level	Serum paraoxonase/arylesterase 2	1	0.999	8	11	11	11	11	11	11	98295160
sp|Q15181|IPYR_HUMAN	Q15181	IPYR_HUMAN	PPA1	289	Homo sapiens	1:Experimental evidence at protein level	Inorganic pyrophosphatase	1	0.9982	4	4	4	4	4	4	4	16306608
sp|Q15185|TEBP_HUMAN	Q15185	TEBP_HUMAN	PTGES3	160	Homo sapiens	1:Experimental evidence at protein level	Prostaglandin E synthase 3	1	0.999	5	5	5	5	5	5	5	30334904
sp|Q15233|NONO_HUMAN	Q15233	NONO_HUMAN	NONO	471	Homo sapiens	1:Experimental evidence at protein level	Non-POU domain-containing octamer-binding protein	1	0.9988	6	7	6	7	7	6	7	24970602
sp|Q15269|PWP2_HUMAN	Q15269	PWP2_HUMAN	PWP2	919	Homo sapiens	1:Experimental evidence at protein level	Periodic tryptophan protein 2 homolog	0.9852	0.999	1	1	1	1	1	1	1	1.30456e+06
sp|Q15293|RCN1_HUMAN	Q15293	RCN1_HUMAN	RCN1	331	Homo sapiens	1:Experimental evidence at protein level	Reticulocalbin-1	1	0.999	11	11	11	11	11	11	11	90078696
sp|Q15363|TMED2_HUMAN	Q15363	TMED2_HUMAN	TMED2	201	Homo sapiens	1:Experimental evidence at protein level	Transmembrane emp24 domain-containing protein 2	1	0.999	7	18	18	18	18	18	18	265802752
sp|Q15365|PCBP1_HUMAN	Q15365	PCBP1_HUMAN	PCBP1	356	Homo sapiens	1:Experimental evidence at protein level	Poly(rC)-binding protein 1	1	0.9989	3	2	2	3	2	2	3	19930622
sp|Q15366|PCBP2_HUMAN	Q15366	PCBP2_HUMAN	PCBP2	365	Homo sapiens	1:Experimental evidence at protein level	Poly(rC)-binding protein 2	1	0.999	5	5	3	5	5	3	5	50794352
sp|Q15369|ELOC_HUMAN	Q15369	ELOC_HUMAN	ELOC	112	Homo sapiens	1:Experimental evidence at protein level	Elongin-C	1	0.9989	2	2	2	2	2	2	2	23986038
sp|Q15370|ELOB_HUMAN	Q15370	ELOB_HUMAN	ELOB	118	Homo sapiens	1:Experimental evidence at protein level	Elongin-B	0.9999	0.9981	2	2	2	2	2	2	2	11553713
sp|Q15392|DHC24_HUMAN	Q15392	DHC24_HUMAN	DHCR24	516	Homo sapiens	1:Experimental evidence at protein level	Delta(24)-sterol reductase	1	0.999	5	5	5	5	5	5	5	59777176
sp|Q15393|SF3B3_HUMAN	Q15393	SF3B3_HUMAN	SF3B3	1217	Homo sapiens	1:Experimental evidence at protein level	Splicing factor 3B subunit 3	1	0.999	40	52	52	52	52	52	52	754723780
sp|Q15417|CNN3_HUMAN	Q15417	CNN3_HUMAN	CNN3	329	Homo sapiens	1:Experimental evidence at protein level	Calponin-3	0.9769	0.9984	1	1	0	1	1	0	1	0	sp|Q99439|CNN2_HUMAN
sp|Q15424|SAFB1_HUMAN	Q15424	SAFB1_HUMAN	SAFB	915	Homo sapiens	1:Experimental evidence at protein level	Scaffold attachment factor B1	0.9997	0.9976	2	2	1	2	2	1	2	666430
sp|Q15427|SF3B4_HUMAN	Q15427	SF3B4_HUMAN	SF3B4	424	Homo sapiens	1:Experimental evidence at protein level	Splicing factor 3B subunit 4	1	0.999	4	5	5	5	5	5	5	25900296
sp|Q15428|SF3A2_HUMAN	Q15428	SF3A2_HUMAN	SF3A2	464	Homo sapiens	1:Experimental evidence at protein level	Splicing factor 3A subunit 2	1	0.999	9	16	16	16	16	16	16	454631776
sp|Q15459|SF3A1_HUMAN	Q15459	SF3A1_HUMAN	SF3A1	793	Homo sapiens	1:Experimental evidence at protein level	Splicing factor 3A subunit 1	1	0.999	35	52	52	52	52	52	52	1583335680
sp|Q15631|TSN_HUMAN	Q15631	TSN_HUMAN	TSN	228	Homo sapiens	1:Experimental evidence at protein level	Translin	1	0.999	2	2	2	2	2	2	2	3753344
sp|Q15645|PCH2_HUMAN	Q15645	PCH2_HUMAN	TRIP13	432	Homo sapiens	1:Experimental evidence at protein level	Pachytene checkpoint protein 2 homolog	0.9836	0.9989	1	1	1	1	1	1	1	1.57458e+06
sp|Q15653|IKBB_HUMAN	Q15653	IKBB_HUMAN	NFKBIB	356	Homo sapiens	1:Experimental evidence at protein level	NF-kappa-B inhibitor beta	0.9843	0.9989	1	1	1	1	1	1	1	5.09241e+06
sp|Q15738|NSDHL_HUMAN	Q15738	NSDHL_HUMAN	NSDHL	373	Homo sapiens	1:Experimental evidence at protein level	Sterol-4-alpha-carboxylate 3-dehydrogenase, decarboxylating	1	0.999	10	11	11	11	11	11	11	85678704
sp|Q15758|AAAT_HUMAN	Q15758	AAAT_HUMAN	SLC1A5	541	Homo sapiens	1:Experimental evidence at protein level	Neutral amino acid transporter B(0)	1	0.999	5	6	6	6	6	6	6	33348538
sp|Q15800|MSMO1_HUMAN	Q15800	MSMO1_HUMAN	MSMO1	293	Homo sapiens	1:Experimental evidence at protein level	Methylsterol monooxygenase 1	1	0.999	3	4	4	4	4	4	4	66513684
sp|Q15836|VAMP3_HUMAN	Q15836	VAMP3_HUMAN	VAMP3	100	Homo sapiens	1:Experimental evidence at protein level	Vesicle-associated membrane protein 3	1	0.999	1	1	0	1	1	0	1	0
sp|Q15904|VAS1_HUMAN	Q15904	VAS1_HUMAN	ATP6AP1	470	Homo sapiens	1:Experimental evidence at protein level	V-type proton ATPase subunit S1	0.974	0.9982	1	1	1	1	1	1	1	4396393
sp|Q16181|SEPT7_HUMAN	Q16181	SEPT7_HUMAN	SEPTIN7	437	Homo sapiens	1:Experimental evidence at protein level	Septin-7	1	0.9984	2	2	1	2	2	1	2	5671566
sp|Q16531|DDB1_HUMAN	Q16531	DDB1_HUMAN	DDB1	1140	Homo sapiens	1:Experimental evidence at protein level	DNA damage-binding protein 1	1	0.999	26	28	28	28	28	28	28	213324816
sp|Q16576|RBBP7_HUMAN	Q16576	RBBP7_HUMAN	RBBP7	425	Homo sapiens	1:Experimental evidence at protein level	Histone-binding protein RBBP7	1	0.999	10	12	6	12	12	6	12	73321560
sp|Q16630|CPSF6_HUMAN	Q16630	CPSF6_HUMAN	CPSF6	551	Homo sapiens	1:Experimental evidence at protein level	Cleavage and polyadenylation specificity factor subunit 6	0.9855	0.999	1	1	1	1	1	1	1	0
sp|Q16658|FSCN1_HUMAN	Q16658	FSCN1_HUMAN	FSCN1	493	Homo sapiens	1:Experimental evidence at protein level	Fascin	1	0.9931	3	3	3	3	3	3	3	11983556
sp|Q16706|MA2A1_HUMAN	Q16706	MA2A1_HUMAN	MAN2A1	1144	Homo sapiens	1:Experimental evidence at protein level	Alpha-mannosidase 2	1	0.9985	3	3	2	3	3	2	3	3930809
sp|Q16795|NDUA9_HUMAN	Q16795	NDUA9_HUMAN	NDUFA9	377	Homo sapiens	1:Experimental evidence at protein level	NADH dehydrogenase [ubiquinone] 1 alpha subcomplex subunit 9, mitochondrial	0.9853	0.999	1	1	1	1	1	1	1	1.06122e+06
sp|Q16822|PCKGM_HUMAN	Q16822	PCKGM_HUMAN	PCK2	640	Homo sapiens	1:Experimental evidence at protein level	Phosphoenolpyruvate carboxykinase [GTP], mitochondrial	0.8325	0.9864	1	1	1	1	1	1	1	732899
sp|Q16836|HCDH_HUMAN	Q16836	HCDH_HUMAN	HADH	314	Homo sapiens	1:Experimental evidence at protein level	Hydroxyacyl-coenzyme A dehydrogenase, mitochondrial	1	0.9988	3	3	3	3	3	3	3	9344952
sp|Q16851|UGPA_HUMAN	Q16851	UGPA_HUMAN	UGP2	508	Homo sapiens	1:Experimental evidence at protein level	UTP--glucose-1-phosphate uridylyltransferase	1	0.999	7	8	8	8	8	8	8	36754840
sp|Q16864|VATF_HUMAN	Q16864	VATF_HUMAN	ATP6V1F	119	Homo sapiens	1:Experimental evidence at protein level	V-type proton ATPase subunit F	0.9851	0.999	1	1	1	1	1	1	1	4426923
sp|Q2M389|WASC4_HUMAN	Q2M389	WASC4_HUMAN	WASHC4	1173	Homo sapiens	1:Experimental evidence at protein level	WASH complex subunit 4	0.985	0.999	1	1	1	1	1	1	1	2.0027e+06
sp|Q2PZI1|D19L1_HUMAN	Q2PZI1	D19L1_HUMAN	DPY19L1	675	Homo sapiens	1:Experimental evidence at protein level	Protein C-mannosyl-transferase DPY19L1	0.9022	0.9926	1	1	1	1	1	1	1	3.23011e+06
sp|Q2TAY7|SMU1_HUMAN	Q2TAY7	SMU1_HUMAN	SMU1	513	Homo sapiens	1:Experimental evidence at protein level	WD40 repeat-containing protein SMU1	0.8331	0.9865	1	1	1	1	1	1	1	4.82051e+06
sp|Q32P28|P3H1_HUMAN	Q32P28	P3H1_HUMAN	P3H1	736	Homo sapiens	1:Experimental evidence at protein level	Prolyl 3-hydroxylase 1	0.972	0.998	1	1	1	1	1	1	1	1.05812e+06
sp|Q3MHD2|LSM12_HUMAN	Q3MHD2	LSM12_HUMAN	LSM12	195	Homo sapiens	1:Experimental evidence at protein level	Protein LSM12	1	0.999	5	7	7	7	7	7	7	269464384
sp|Q3ZAQ7|VMA21_HUMAN	Q3ZAQ7	VMA21_HUMAN	VMA21	101	Homo sapiens	1:Experimental evidence at protein level	Vacuolar ATPase assembly integral membrane protein VMA21	1	0.999	2	2	2	2	2	2	2	24659936
sp|Q3ZCQ8|TIM50_HUMAN	Q3ZCQ8	TIM50_HUMAN	TIMM50	353	Homo sapiens	1:Experimental evidence at protein level	Mitochondrial import inner membrane translocase subunit TIM50	0.9997	0.996	2	2	2	2	2	2	2	12354363
sp|Q4G0J3|LARP7_HUMAN	Q4G0J3	LARP7_HUMAN	LARP7	582	Homo sapiens	1:Experimental evidence at protein level	La-related protein 7	0.9966	0.9989	1	1	1	1	1	1	1	5282980
sp|Q53FP2|NACHO_HUMAN	Q53FP2	NACHO_HUMAN	TMEM35A	167	Homo sapiens	1:Experimental evidence at protein level	Novel acetylcholine receptor chaperone	0.9531	0.9967	1	1	1	1	1	1	1	3.24702e+06
sp|Q53FV1|ORML2_HUMAN	Q53FV1	ORML2_HUMAN	ORMDL2	153	Homo sapiens	1:Experimental evidence at protein level	ORM1-like protein 2	0.9845	0.9989	1	1	0	1	1	0	1	7.23841e+06	sp|Q8N138|ORML3_HUMAN, sp|Q9P0S3|ORML1_HUMAN
sp|Q53GQ0|DHB12_HUMAN	Q53GQ0	DHB12_HUMAN	HSD17B12	312	Homo sapiens	1:Experimental evidence at protein level	Very-long-chain 3-oxoacyl-CoA reductase	1	0.999	8	8	8	8	8	8	8	57152724
sp|Q53H12|AGK_HUMAN	Q53H12	AGK_HUMAN	AGK	422	Homo sapiens	1:Experimental evidence at protein level	Acylglycerol kinase, mitochondrial	1	0.999	3	3	3	3	3	3	3	11448321
sp|Q53H96|P5CR3_HUMAN	Q53H96	P5CR3_HUMAN	PYCR3	274	Homo sapiens	1:Experimental evidence at protein level	Pyrroline-5-carboxylate reductase 3	1	0.999	2	2	2	2	2	2	2	17827326
sp|Q56P03|EAPP_HUMAN	Q56P03	EAPP_HUMAN	EAPP	285	Homo sapiens	1:Experimental evidence at protein level	E2F-associated phosphoprotein	0.9844	0.9989	1	1	1	1	1	1	1	0
sp|Q5BJD5|TM41B_HUMAN	Q5BJD5	TM41B_HUMAN	TMEM41B	291	Homo sapiens	1:Experimental evidence at protein level	Transmembrane protein 41B	1	0.999	2	3	3	3	3	3	3	7.56603e+06
sp|Q5BJF2|SGMR2_HUMAN	Q5BJF2	SGMR2_HUMAN	TMEM97	176	Homo sapiens	1:Experimental evidence at protein level	Sigma intracellular receptor 2	0.9999	0.9986	2	2	2	2	2	2	2	24026724
sp|Q5BJH7|YIF1B_HUMAN	Q5BJH7	YIF1B_HUMAN	YIF1B	314	Homo sapiens	1:Experimental evidence at protein level	Protein YIF1B	0.9803	0.9986	1	1	1	1	1	1	1	3.21028e+06
sp|Q5BKT4|AG10A_HUMAN	Q5BKT4	AG10A_HUMAN	ALG10	473	Homo sapiens	1:Experimental evidence at protein level	Dol-P-Glc:Glc(2)Man(9)GlcNAc(2)-PP-Dol alpha-1,2-glucosyltransferase	0.982	0.9987	1	1	0	1	1	0	1	1.32433e+06	sp|Q5I7T1|AG10B_HUMAN
sp|Q5EBL4|RIPL1_HUMAN	Q5EBL4	RIPL1_HUMAN	RILPL1	403	Homo sapiens	1:Experimental evidence at protein level	RILP-like protein 1	0.9933	0.9979	1	1	1	1	1	1	1	397439
sp|Q5H8A4|PIGG_HUMAN	Q5H8A4	PIGG_HUMAN	PIGG	983	Homo sapiens	1:Experimental evidence at protein level	GPI ethanolamine phosphate transferase 2, catalytic subunit	1	0.999	2	2	2	2	2	2	2	1.55209e+06
sp|Q5J8M3|EMC4_HUMAN	Q5J8M3	EMC4_HUMAN	EMC4	183	Homo sapiens	1:Experimental evidence at protein level	ER membrane protein complex subunit 4	1	0.999	4	4	4	4	4	4	4	53931636
sp|Q5JTV8|TOIP1_HUMAN	Q5JTV8	TOIP1_HUMAN	TOR1AIP1	583	Homo sapiens	1:Experimental evidence at protein level	Torsin-1A-interacting protein 1	1	0.999	5	5	5	5	5	5	5	17792406
sp|Q5RKV6|EXOS6_HUMAN	Q5RKV6	EXOS6_HUMAN	EXOSC6	272	Homo sapiens	1:Experimental evidence at protein level	Exosome complex component MTR3	0.9855	0.999	1	1	1	1	1	1	1	0
sp|Q5SWX8|ODR4_HUMAN	Q5SWX8	ODR4_HUMAN	ODR4	454	Homo sapiens	1:Experimental evidence at protein level	Protein odr-4 homolog	1	0.999	21	24	24	24	24	24	24	403246944
sp|Q5T4S7|UBR4_HUMAN	Q5T4S7	UBR4_HUMAN	UBR4	5183	Homo sapiens	1:Experimental evidence at protein level	E3 ubiquitin-protein ligase UBR4	1	0.999	10	10	10	10	10	10	10	19258912
sp|Q5T7P6|TMM78_HUMAN	Q5T7P6	TMM78_HUMAN	TMEM78	136	Homo sapiens	2:Experimental evidence at transcript level	Transmembrane protein 78	0.9044	0.9928	1	1	1	1	1	1	1	2.54233e+06
sp|Q5TAQ9|DCAF8_HUMAN	Q5TAQ9	DCAF8_HUMAN	DCAF8	597	Homo sapiens	1:Experimental evidence at protein level	DDB1- and CUL4-associated factor 8	1	0.9963	4	4	4	4	4	4	4	9483972
sp|Q5UCC4|EMC10_HUMAN	Q5UCC4	EMC10_HUMAN	EMC10	262	Homo sapiens	1:Experimental evidence at protein level	ER membrane protein complex subunit 10	1	0.999	5	5	5	5	5	5	5	32633534
sp|Q69YN4|VIR_HUMAN	Q69YN4	VIR_HUMAN	VIRMA	1812	Homo sapiens	1:Experimental evidence at protein level	Protein virilizer homolog	0.9999	0.9989	2	2	2	2	2	2	2	497498
sp|Q6IA86|ELP2_HUMAN	Q6IA86	ELP2_HUMAN	ELP2	826	Homo sapiens	1:Experimental evidence at protein level	Elongator complex protein 2	1	0.999	1	1	1	1	1	1	1	0
sp|Q6IAN0|DRS7B_HUMAN	Q6IAN0	DRS7B_HUMAN	DHRS7B	325	Homo sapiens	1:Experimental evidence at protein level	Dehydrogenase/reductase SDR family member 7B	0.9856	0.999	1	1	1	1	1	1	1	2.17207e+06
sp|Q6NTF9|RHBD2_HUMAN	Q6NTF9	RHBD2_HUMAN	RHBDD2	364	Homo sapiens	1:Experimental evidence at protein level	Rhomboid domain-containing protein 2	0.9851	0.999	1	1	1	1	1	1	1	6.73629e+06
sp|Q6NUM9|RETST_HUMAN	Q6NUM9	RETST_HUMAN	RETSAT	610	Homo sapiens	1:Experimental evidence at protein level	All-trans-retinol 13,14-reductase	0.9852	0.999	1	1	1	1	1	1	1	2.87047e+06
sp|Q6NUQ4|TM214_HUMAN	Q6NUQ4	TM214_HUMAN	TMEM214	689	Homo sapiens	1:Experimental evidence at protein level	Transmembrane protein 214	1	0.9952	2	2	2	2	2	2	2	9594094
sp|Q6NXT4|ZNT6_HUMAN	Q6NXT4	ZNT6_HUMAN	SLC30A6	461	Homo sapiens	1:Experimental evidence at protein level	Zinc transporter 6	1	0.999	2	2	2	2	2	2	2	26890760
sp|Q6NZY4|ZCHC8_HUMAN	Q6NZY4	ZCHC8_HUMAN	ZCCHC8	707	Homo sapiens	1:Experimental evidence at protein level	Zinc finger CCHC domain-containing protein 8	0.9999	0.999	2	2	2	2	2	2	2	1.71163e+06
sp|Q6P1A2|MBOA5_HUMAN	Q6P1A2	MBOA5_HUMAN	LPCAT3	487	Homo sapiens	1:Experimental evidence at protein level	Lysophospholipid acyltransferase 5	1	0.999	2	2	2	2	2	2	2	15740923
sp|Q6P1M0|S27A4_HUMAN	Q6P1M0	S27A4_HUMAN	SLC27A4	643	Homo sapiens	1:Experimental evidence at protein level	Long-chain fatty acid transport protein 4	1	0.999	3	3	3	3	3	3	3	10593754
sp|Q6P1N0|C2D1A_HUMAN	Q6P1N0	C2D1A_HUMAN	CC2D1A	951	Homo sapiens	1:Experimental evidence at protein level	Coiled-coil and C2 domain-containing protein 1A	0.7946	0.9826	1	1	1	1	1	1	1	27056184
sp|Q6P2Q9|PRP8_HUMAN	Q6P2Q9	PRP8_HUMAN	PRPF8	2335	Homo sapiens	1:Experimental evidence at protein level	Pre-mRNA-processing-splicing factor 8	1	0.999	36	38	38	38	38	38	38	187551072
sp|Q6PGP7|SKI3_HUMAN	Q6PGP7	SKI3_HUMAN	SKIC3	1564	Homo sapiens	1:Experimental evidence at protein level	Superkiller complex protein 3	0.993	0.9928	2	2	2	2	2	2	2	0
sp|Q6PID6|TTC33_HUMAN	Q6PID6	TTC33_HUMAN	TTC33	262	Homo sapiens	1:Experimental evidence at protein level	Tetratricopeptide repeat protein 33	1	0.999	3	3	3	3	3	3	3	24725836
sp|Q6PIU2|NCEH1_HUMAN	Q6PIU2	NCEH1_HUMAN	NCEH1	408	Homo sapiens	1:Experimental evidence at protein level	Neutral cholesterol ester hydrolase 1	0.9986	0.997	2	2	2	2	2	2	2	3136708
sp|Q6PL24|TMED8_HUMAN	Q6PL24	TMED8_HUMAN	TMED8	325	Homo sapiens	1:Experimental evidence at protein level	Protein TMED8	1	0.999	2	2	2	2	2	2	2	18435882
sp|Q6RI45|BRWD3_HUMAN	Q6RI45	BRWD3_HUMAN	BRWD3	1802	Homo sapiens	1:Experimental evidence at protein level	Bromodomain and WD repeat-containing protein 3	0.8327	0.9865	1	1	1	1	1	1	1	20794010
sp|Q6UW68|TM205_HUMAN	Q6UW68	TM205_HUMAN	TMEM205	189	Homo sapiens	1:Experimental evidence at protein level	Transmembrane protein 205	1	0.999	3	5	5	5	5	5	5	166489136
sp|Q6UWP7|LCLT1_HUMAN	Q6UWP7	LCLT1_HUMAN	LCLAT1	414	Homo sapiens	1:Experimental evidence at protein level	Lysocardiolipin acyltransferase 1	0.9965	0.9989	1	1	1	1	1	1	1	4189617
sp|Q6Y1H2|HACD2_HUMAN	Q6Y1H2	HACD2_HUMAN	HACD2	254	Homo sapiens	1:Experimental evidence at protein level	Very-long-chain (3R)-3-hydroxyacyl-CoA dehydratase 2	0.9999	0.9988	2	2	2	2	2	2	2	19330638
sp|Q6YP21|KAT3_HUMAN	Q6YP21	KAT3_HUMAN	KYAT3	454	Homo sapiens	1:Experimental evidence at protein level	Kynurenine--oxoglutarate transaminase 3	0.9761	0.9983	1	1	1	1	1	1	1	3.38801e+06
sp|Q6ZMG9|CERS6_HUMAN	Q6ZMG9	CERS6_HUMAN	CERS6	384	Homo sapiens	1:Experimental evidence at protein level	Ceramide synthase 6	1	0.9986	4	5	4	5	5	4	5	71754048
sp|Q6ZRP7|QSOX2_HUMAN	Q6ZRP7	QSOX2_HUMAN	QSOX2	698	Homo sapiens	1:Experimental evidence at protein level	Sulfhydryl oxidase 2	1	0.999	2	3	3	3	3	3	3	5268109
sp|Q6ZWT7|MBOA2_HUMAN	Q6ZWT7	MBOA2_HUMAN	MBOAT2	520	Homo sapiens	1:Experimental evidence at protein level	Membrane-bound glycerophospholipid O-acyltransferase 2	1	0.9971	6	6	6	6	6	6	6	15402097
sp|Q6ZXV5|TMTC3_HUMAN	Q6ZXV5	TMTC3_HUMAN	TMTC3	915	Homo sapiens	1:Experimental evidence at protein level	Protein O-mannosyl-transferase TMTC3	1	0.999	9	9	8	9	9	8	9	43718160
sp|Q7L014|DDX46_HUMAN	Q7L014	DDX46_HUMAN	DDX46	1031	Homo sapiens	1:Experimental evidence at protein level	Probable ATP-dependent RNA helicase DDX46	1	0.9989	6	6	6	6	6	6	6	15011999
sp|Q7L576|CYFP1_HUMAN	Q7L576	CYFP1_HUMAN	CYFIP1	1253	Homo sapiens	1:Experimental evidence at protein level	Cytoplasmic FMR1-interacting protein 1	1	0.999	31	36	21	36	36	21	36	336726624
sp|Q7L5N1|CSN6_HUMAN	Q7L5N1	CSN6_HUMAN	COPS6	327	Homo sapiens	1:Experimental evidence at protein level	COP9 signalosome complex subunit 6	1	0.9956	3	3	3	3	3	3	3	16379832
sp|Q7L5N7|PCAT2_HUMAN	Q7L5N7	PCAT2_HUMAN	LPCAT2	544	Homo sapiens	1:Experimental evidence at protein level	Lysophosphatidylcholine acyltransferase 2	1	0.9984	2	2	2	2	2	2	2	2.19549e+06
sp|Q7LGA3|HS2ST_HUMAN	Q7LGA3	HS2ST_HUMAN	HS2ST1	356	Homo sapiens	1:Experimental evidence at protein level	Heparan sulfate 2-O-sulfotransferase 1	0.9999	0.9989	2	2	2	2	2	2	2	5.97518e+06
sp|Q7RTP0|NIPA1_HUMAN	Q7RTP0	NIPA1_HUMAN	NIPA1	329	Homo sapiens	1:Experimental evidence at protein level	Magnesium transporter NIPA1	0.9856	0.999	1	1	1	1	1	1	1	6.36631e+06
sp|Q7RTV0|PHF5A_HUMAN	Q7RTV0	PHF5A_HUMAN	PHF5A	110	Homo sapiens	1:Experimental evidence at protein level	PHD finger-like domain-containing protein 5A	1	0.9985	2	2	2	2	2	2	2	16817762
sp|Q7Z2K6|ERMP1_HUMAN	Q7Z2K6	ERMP1_HUMAN	ERMP1	904	Homo sapiens	1:Experimental evidence at protein level	Endoplasmic reticulum metallopeptidase 1	1	0.999	14	14	14	14	14	14	14	152025184
sp|Q7Z417|NUFP2_HUMAN	Q7Z417	NUFP2_HUMAN	NUFIP2	695	Homo sapiens	1:Experimental evidence at protein level	FMR1-interacting protein NUFIP2	1	0.999	8	10	10	10	10	10	10	148265024
sp|Q7Z4R8|CF120_HUMAN	Q7Z4R8	CF120_HUMAN	C6orf120	191	Homo sapiens	1:Experimental evidence at protein level	UPF0669 protein C6orf120	0.9661	0.9976	1	1	1	1	1	1	1	3.34611e+06
sp|Q7Z4W1|DCXR_HUMAN	Q7Z4W1	DCXR_HUMAN	DCXR	244	Homo sapiens	1:Experimental evidence at protein level	L-xylulose reductase	1	0.9979	3	4	4	4	4	4	4	17358686
sp|Q7Z6Z7|HUWE1_HUMAN	Q7Z6Z7	HUWE1_HUMAN	HUWE1	4374	Homo sapiens	1:Experimental evidence at protein level	E3 ubiquitin-protein ligase HUWE1	1	0.999	5	5	5	5	5	5	5	19107736
sp|Q7Z7H5|TMED4_HUMAN	Q7Z7H5	TMED4_HUMAN	TMED4	227	Homo sapiens	1:Experimental evidence at protein level	Transmembrane emp24 domain-containing protein 4	1	0.999	8	7	7	14	7	7	14	95092536
sp|Q86SF2|GALT7_HUMAN	Q86SF2	GALT7_HUMAN	GALNT7	657	Homo sapiens	1:Experimental evidence at protein level	N-acetylgalactosaminyltransferase 7	1	0.999	12	13	13	13	13	13	13	62320300
sp|Q86SK9|SCD5_HUMAN	Q86SK9	SCD5_HUMAN	SCD5	330	Homo sapiens	1:Experimental evidence at protein level	Stearoyl-CoA desaturase 5	1	0.999	3	3	3	3	3	3	3	31123824
sp|Q86UA1|PRP39_HUMAN	Q86UA1	PRP39_HUMAN	PRPF39	669	Homo sapiens	1:Experimental evidence at protein level	Pre-mRNA-processing factor 39	1	0.999	9	9	9	9	9	9	9	40689768
sp|Q86UE4|LYRIC_HUMAN	Q86UE4	LYRIC_HUMAN	MTDH	582	Homo sapiens	1:Experimental evidence at protein level	Protein LYRIC	0.9993	0.9989	1	1	1	1	1	1	1	2.77809e+06
sp|Q86UP2|KTN1_HUMAN	Q86UP2	KTN1_HUMAN	KTN1	1357	Homo sapiens	1:Experimental evidence at protein level	Kinectin	0.8023	0.9834	1	1	1	1	1	1	1	2.65042e+06
sp|Q86V85|GP180_HUMAN	Q86V85	GP180_HUMAN	GPR180	440	Homo sapiens	1:Experimental evidence at protein level	Integral membrane protein GPR180	1	0.999	4	4	4	4	4	4	4	31631652
sp|Q86VP6|CAND1_HUMAN	Q86VP6	CAND1_HUMAN	CAND1	1230	Homo sapiens	1:Experimental evidence at protein level	Cullin-associated NEDD8-dissociated protein 1	1	0.999	16	16	15	16	16	15	16	89424192
sp|Q86VR2|RETR3_HUMAN	Q86VR2	RETR3_HUMAN	RETREG3	466	Homo sapiens	1:Experimental evidence at protein level	Reticulophagy regulator 3	1	0.9988	2	2	2	2	2	2	2	7255178
sp|Q86X52|CHSS1_HUMAN	Q86X52	CHSS1_HUMAN	CHSY1	802	Homo sapiens	1:Experimental evidence at protein level	Chondroitin sulfate synthase 1	0.8414	0.9873	1	1	1	1	1	1	1	489793
sp|Q86Y56|DAAF5_HUMAN	Q86Y56	DAAF5_HUMAN	DNAAF5	855	Homo sapiens	1:Experimental evidence at protein level	Dynein axonemal assembly factor 5	0.9953	0.9971	2	2	2	2	2	2	2	5220748
sp|Q86Y82|STX12_HUMAN	Q86Y82	STX12_HUMAN	STX12	276	Homo sapiens	1:Experimental evidence at protein level	Syntaxin-12	1	0.9977	3	3	3	3	3	3	3	16135438
sp|Q86YN1|DOPP1_HUMAN	Q86YN1	DOPP1_HUMAN	DOLPP1	238	Homo sapiens	1:Experimental evidence at protein level	Dolichyldiphosphatase 1	1	0.999	3	3	3	3	3	3	3	22643232
sp|Q86YZ3|HORN_HUMAN	Q86YZ3	HORN_HUMAN	HRNR	2850	Homo sapiens	1:Experimental evidence at protein level	Hornerin	1	0.9979	3	4	4	4	4	4	4	11573486
sp|Q8IWX8|CHERP_HUMAN	Q8IWX8	CHERP_HUMAN	CHERP	916	Homo sapiens	1:Experimental evidence at protein level	Calcium homeostasis endoplasmic reticulum protein	1	0.999	16	19	19	19	19	19	19	213996960
sp|Q8IXB1|DJC10_HUMAN	Q8IXB1	DJC10_HUMAN	DNAJC10	793	Homo sapiens	1:Experimental evidence at protein level	DnaJ homolog subfamily C member 10	0.9846	0.9989	1	1	1	1	1	1	1	1.99743e+06
sp|Q8IXI2|MIRO1_HUMAN	Q8IXI2	MIRO1_HUMAN	RHOT1	618	Homo sapiens	1:Experimental evidence at protein level	Mitochondrial Rho GTPase 1	0.8665	0.9896	1	1	1	1	1	1	1	1.79118e+06
sp|Q8IYS1|P20D2_HUMAN	Q8IYS1	P20D2_HUMAN	PM20D2	436	Homo sapiens	1:Experimental evidence at protein level	Xaa-Arg dipeptidase	1	0.9986	3	3	3	3	3	3	3	8680503
sp|Q8IYS2|K2013_HUMAN	Q8IYS2	K2013_HUMAN	KIAA2013	634	Homo sapiens	1:Experimental evidence at protein level	Uncharacterized protein KIAA2013	1	0.999	5	5	5	5	5	5	5	24857498
sp|Q8IYY4|DZI1L_HUMAN	Q8IYY4	DZI1L_HUMAN	DZIP1L	767	Homo sapiens	1:Experimental evidence at protein level	Cilium assembly protein DZIP1L	0.9548	0.9968	1	1	1	1	1	1	1	12663849
sp|Q8IZ81|ELMD2_HUMAN	Q8IZ81	ELMD2_HUMAN	ELMOD2	293	Homo sapiens	1:Experimental evidence at protein level	ELMO domain-containing protein 2	1	0.999	2	3	3	3	3	3	3	26975602
sp|Q8IZ83|A16A1_HUMAN	Q8IZ83	A16A1_HUMAN	ALDH16A1	802	Homo sapiens	1:Experimental evidence at protein level	Aldehyde dehydrogenase family 16 member A1	0.9816	0.9942	1	1	1	1	1	1	1	250658
sp|Q8IZP0|ABI1_HUMAN	Q8IZP0	ABI1_HUMAN	ABI1	508	Homo sapiens	1:Experimental evidence at protein level	Abl interactor 1	1	0.999	8	9	7	9	9	7	9	74175592
sp|Q8N0U8|VKORL_HUMAN	Q8N0U8	VKORL_HUMAN	VKORC1L1	176	Homo sapiens	1:Experimental evidence at protein level	Vitamin K epoxide reductase complex subunit 1-like protein 1	1	0.999	2	2	2	2	2	2	2	11797636
sp|Q8N118|CP4X1_HUMAN	Q8N118	CP4X1_HUMAN	CYP4X1	509	Homo sapiens	1:Experimental evidence at protein level	Cytochrome P450 4X1	1	0.9987	5	5	5	5	5	5	5	17067748
sp|Q8N163|CCAR2_HUMAN	Q8N163	CCAR2_HUMAN	CCAR2	923	Homo sapiens	1:Experimental evidence at protein level	Cell cycle and apoptosis regulator protein 2	0.985	0.999	1	1	1	1	1	1	1	3928575
sp|Q8N1S5|S39AB_HUMAN	Q8N1S5	S39AB_HUMAN	SLC39A11	342	Homo sapiens	1:Experimental evidence at protein level	Zinc transporter ZIP11	0.8717	0.99	1	1	1	1	1	1	1	0
sp|Q8N257|H2B3B_HUMAN	Q8N257	H2B3B_HUMAN	H2BC26	126	Homo sapiens	1:Experimental evidence at protein level	Histone H2B type 3-B	0.9987	0.9981	4	1	0	8	1	0	8	14893452
sp|Q8N2K0|ABD12_HUMAN	Q8N2K0	ABD12_HUMAN	ABHD12	398	Homo sapiens	1:Experimental evidence at protein level	Lysophosphatidylserine lipase ABHD12	1	0.999	21	40	40	40	40	40	40	7474962400
sp|Q8N4V1|EMC5_HUMAN	Q8N4V1	EMC5_HUMAN	MMGT1	131	Homo sapiens	1:Experimental evidence at protein level	ER membrane protein complex subunit 5	1	0.999	2	2	2	2	2	2	2	52704368
sp|Q8N511|VMA12_HUMAN	Q8N511	VMA12_HUMAN	VMA12	208	Homo sapiens	1:Experimental evidence at protein level	Vacuolar ATPase assembly protein VMA12	1	0.999	3	3	3	3	3	3	3	10988528
sp|Q8N5K1|CISD2_HUMAN	Q8N5K1	CISD2_HUMAN	CISD2	135	Homo sapiens	1:Experimental evidence at protein level	CDGSH iron-sulfur domain-containing protein 2	1	0.999	7	8	8	8	8	8	8	140416832
sp|Q8N5M9|JAGN1_HUMAN	Q8N5M9	JAGN1_HUMAN	JAGN1	183	Homo sapiens	1:Experimental evidence at protein level	Protein jagunal homolog 1	1	0.999	2	3	3	3	3	3	3	25182816
sp|Q8N5Y8|PAR16_HUMAN	Q8N5Y8	PAR16_HUMAN	PARP16	322	Homo sapiens	1:Experimental evidence at protein level	Protein mono-ADP-ribosyltransferase PARP16	0.9856	0.999	1	1	1	1	1	1	1	4384541
sp|Q8N684|CPSF7_HUMAN	Q8N684	CPSF7_HUMAN	CPSF7	471	Homo sapiens	1:Experimental evidence at protein level	Cleavage and polyadenylation specificity factor subunit 7	0.9651	0.9975	1	1	1	1	1	1	1	0
sp|Q8N6L1|KTAP2_HUMAN	Q8N6L1	KTAP2_HUMAN	KRTCAP2	136	Homo sapiens	1:Experimental evidence at protein level	Dolichyl-diphosphooligosaccharide--protein glycosyltransferase subunit KCP2	1	0.999	1	2	2	2	2	2	2	31114040
sp|Q8N766|EMC1_HUMAN	Q8N766	EMC1_HUMAN	EMC1	993	Homo sapiens	1:Experimental evidence at protein level	ER membrane protein complex subunit 1	1	0.999	30	38	38	38	38	38	38	1067688700
sp|Q8NAT1|PMGT2_HUMAN	Q8NAT1	PMGT2_HUMAN	POMGNT2	580	Homo sapiens	1:Experimental evidence at protein level	Protein O-linked-mannose beta-1,4-N-acetylglucosaminyltransferase 2	1	0.999	5	5	5	5	5	5	5	25864462
sp|Q8NBI6|XXLT1_HUMAN	Q8NBI6	XXLT1_HUMAN	XXYLT1	393	Homo sapiens	1:Experimental evidence at protein level	Xyloside xylosyltransferase 1	1	0.999	2	2	2	2	2	2	2	15273112
sp|Q8NBJ5|GT251_HUMAN	Q8NBJ5	GT251_HUMAN	COLGALT1	622	Homo sapiens	1:Experimental evidence at protein level	Procollagen galactosyltransferase 1	1	0.9981	5	5	4	5	5	4	5	20177818
sp|Q8NBS9|TXND5_HUMAN	Q8NBS9	TXND5_HUMAN	TXNDC5	432	Homo sapiens	1:Experimental evidence at protein level	Thioredoxin domain-containing protein 5	1	0.999	11	11	11	11	11	11	11	102010216
sp|Q8NBZ7|UXS1_HUMAN	Q8NBZ7	UXS1_HUMAN	UXS1	420	Homo sapiens	1:Experimental evidence at protein level	UDP-glucuronic acid decarboxylase 1	1	0.999	3	3	3	3	3	3	3	11289424
sp|Q8NC51|SERB1_HUMAN	Q8NC51	SERB1_HUMAN	SERBP1	408	Homo sapiens	1:Experimental evidence at protein level	SERPINE1 mRNA-binding protein 1	1	0.999	3	3	3	3	3	3	3	10703875
sp|Q8NC56|LEMD2_HUMAN	Q8NC56	LEMD2_HUMAN	LEMD2	503	Homo sapiens	1:Experimental evidence at protein level	LEM domain-containing protein 2	0.9855	0.999	1	1	1	1	1	1	1	4783317
sp|Q8NCA5|FA98A_HUMAN	Q8NCA5	FA98A_HUMAN	FAM98A	518	Homo sapiens	1:Experimental evidence at protein level	Protein FAM98A	1	0.999	4	4	3	4	4	3	4	16896694
sp|Q8NDZ4|DIK2A_HUMAN	Q8NDZ4	DIK2A_HUMAN	DIPK2A	430	Homo sapiens	1:Experimental evidence at protein level	Divergent protein kinase domain 2A	1	0.999	5	5	5	5	5	5	5	20742566
sp|Q8NEL9|DDHD1_HUMAN	Q8NEL9	DDHD1_HUMAN	DDHD1	900	Homo sapiens	1:Experimental evidence at protein level	Phospholipase DDHD1	0.9124	0.9935	1	1	1	1	1	1	1	2.21935e+06
sp|Q8NEW0|ZNT7_HUMAN	Q8NEW0	ZNT7_HUMAN	SLC30A7	376	Homo sapiens	1:Experimental evidence at protein level	Zinc transporter 7	1	0.999	4	5	5	5	5	5	5	83702816
sp|Q8NF37|PCAT1_HUMAN	Q8NF37	PCAT1_HUMAN	LPCAT1	534	Homo sapiens	1:Experimental evidence at protein level	Lysophosphatidylcholine acyltransferase 1	1	0.999	5	6	6	6	6	6	6	112077920
sp|Q8NFQ8|TOIP2_HUMAN	Q8NFQ8	TOIP2_HUMAN	TOR1AIP2	470	Homo sapiens	1:Experimental evidence at protein level	Torsin-1A-interacting protein 2	1	0.999	5	5	5	5	5	5	5	33840948
sp|Q8NHH9|ATLA2_HUMAN	Q8NHH9	ATLA2_HUMAN	ATL2	583	Homo sapiens	1:Experimental evidence at protein level	Atlastin-2	0.9624	0.9973	1	1	1	1	1	1	1	1.31427e+06
sp|Q8NHP6|MSPD2_HUMAN	Q8NHP6	MSPD2_HUMAN	MOSPD2	518	Homo sapiens	1:Experimental evidence at protein level	Motile sperm domain-containing protein 2	1	0.999	3	3	3	3	3	3	3	15166572
sp|Q8TAD4|ZNT5_HUMAN	Q8TAD4	ZNT5_HUMAN	SLC30A5	765	Homo sapiens	1:Experimental evidence at protein level	Proton-coupled zinc antiporter SLC30A5	1	0.999	4	5	5	5	5	5	5	29556486
sp|Q8TBM7|TM254_HUMAN	Q8TBM7	TM254_HUMAN	TMEM254	123	Homo sapiens	1:Experimental evidence at protein level	Transmembrane protein 254	0.985	0.999	1	1	1	1	1	1	1	3162511
sp|Q8TBQ9|KISHA_HUMAN	Q8TBQ9	KISHA_HUMAN	TMEM167A	72	Homo sapiens	1:Experimental evidence at protein level	Protein kish-A	0.9999	0.9983	2	2	2	2	2	2	2	7519938
sp|Q8TBR7|TLC3A_HUMAN	Q8TBR7	TLC3A_HUMAN	TLCD3A	257	Homo sapiens	1:Experimental evidence at protein level	TLC domain-containing protein 3A	0.9978	0.9967	2	2	2	2	2	2	2	17121906
sp|Q8TC12|RDH11_HUMAN	Q8TC12	RDH11_HUMAN	RDH11	318	Homo sapiens	1:Experimental evidence at protein level	Retinol dehydrogenase 11	1	0.999	5	5	5	5	5	5	5	62488136
sp|Q8TCD1|CR032_HUMAN	Q8TCD1	CR032_HUMAN	C18orf32	76	Homo sapiens	1:Experimental evidence at protein level	UPF0729 protein C18orf32	0.9992	0.9944	2	2	2	2	2	2	2	3813977
sp|Q8TCJ2|STT3B_HUMAN	Q8TCJ2	STT3B_HUMAN	STT3B	826	Homo sapiens	1:Experimental evidence at protein level	Dolichyl-diphosphooligosaccharide--protein glycosyltransferase subunit STT3B	1	0.999	24	28	26	28	28	26	28	1015269760
sp|Q8TCT9|SPP_HUMAN	Q8TCT9	SPP_HUMAN	HM13	377	Homo sapiens	1:Experimental evidence at protein level	Signal peptide peptidase	1	0.999	4	6	6	6	6	6	6	86147256
sp|Q8TD19|NEK9_HUMAN	Q8TD19	NEK9_HUMAN	NEK9	979	Homo sapiens	1:Experimental evidence at protein level	Serine/threonine-protein kinase Nek9	1	0.999	3	3	3	3	3	3	3	4.89179e+06
sp|Q8TED1|GPX8_HUMAN	Q8TED1	GPX8_HUMAN	GPX8	209	Homo sapiens	1:Experimental evidence at protein level	Probable glutathione peroxidase 8	0.9799	0.9986	1	1	1	1	1	1	1	5338584
sp|Q8TEQ6|GEMI5_HUMAN	Q8TEQ6	GEMI5_HUMAN	GEMIN5	1508	Homo sapiens	1:Experimental evidence at protein level	Gem-associated protein 5	1	0.999	2	2	2	2	2	2	2	6997586
sp|Q8TEQ8|PIGO_HUMAN	Q8TEQ8	PIGO_HUMAN	PIGO	1089	Homo sapiens	1:Experimental evidence at protein level	GPI ethanolamine phosphate transferase 3, catalytic subunit	1	0.9989	4	4	4	4	4	4	4	11166415
sp|Q8TF72|SHRM3_HUMAN	Q8TF72	SHRM3_HUMAN	SHROOM3	1996	Homo sapiens	1:Experimental evidence at protein level	Protein Shroom3	0.7995	0.9832	1	1	1	1	1	1	1	431319776
sp|Q8WUM4|PDC6I_HUMAN	Q8WUM4	PDC6I_HUMAN	PDCD6IP	868	Homo sapiens	1:Experimental evidence at protein level	Programmed cell death 6-interacting protein	1	0.999	2	2	2	2	2	2	2	3.55541e+06
sp|Q8WUW1|BRK1_HUMAN	Q8WUW1	BRK1_HUMAN	BRK1	75	Homo sapiens	1:Experimental evidence at protein level	Protein BRICK1	1	0.9989	5	6	6	6	6	6	6	40773868
sp|Q8WUY1|THEM6_HUMAN	Q8WUY1	THEM6_HUMAN	THEM6	208	Homo sapiens	1:Experimental evidence at protein level	Protein THEM6	1	0.999	6	6	6	6	6	6	6	18387646
sp|Q8WUY8|NAT14_HUMAN	Q8WUY8	NAT14_HUMAN	NAT14	206	Homo sapiens	1:Experimental evidence at protein level	Probable N-acetyltransferase 14	1	0.9987	6	6	6	6	6	6	6	48057520
sp|Q8WVC6|DCAKD_HUMAN	Q8WVC6	DCAKD_HUMAN	DCAKD	231	Homo sapiens	1:Experimental evidence at protein level	Dephospho-CoA kinase domain-containing protein	0.9688	0.9978	1	1	1	1	1	1	1	2.34459e+06
sp|Q8WVM8|SCFD1_HUMAN	Q8WVM8	SCFD1_HUMAN	SCFD1	642	Homo sapiens	1:Experimental evidence at protein level	Sec1 family domain-containing protein 1	1	0.999	4	4	4	4	4	4	4	10711457
sp|Q8WVP7|LMBR1_HUMAN	Q8WVP7	LMBR1_HUMAN	LMBR1	490	Homo sapiens	1:Experimental evidence at protein level	Limb region 1 protein homolog	0.9071	0.9931	1	1	1	1	1	1	1	1.84314e+06
sp|Q8WWM7|ATX2L_HUMAN	Q8WWM7	ATX2L_HUMAN	ATXN2L	1075	Homo sapiens	1:Experimental evidence at protein level	Ataxin-2-like protein	1	0.999	44	65	64	65	65	64	65	3445511420
sp|Q8WXF1|PSPC1_HUMAN	Q8WXF1	PSPC1_HUMAN	PSPC1	523	Homo sapiens	1:Experimental evidence at protein level	Paraspeckle component 1	0.9957	0.999	2	1	1	2	1	1	2	3.44049e+06
sp|Q8WXS5|CCG8_HUMAN	Q8WXS5	CCG8_HUMAN	CACNG8	425	Homo sapiens	1:Experimental evidence at protein level	Voltage-dependent calcium channel gamma-8 subunit	1	0.999	5	5	5	5	5	5	5	30373620
sp|Q8WXX5|DNJC9_HUMAN	Q8WXX5	DNJC9_HUMAN	DNAJC9	260	Homo sapiens	1:Experimental evidence at protein level	DnaJ homolog subfamily C member 9	0.8501	0.9881	1	1	1	1	1	1	1	2.892e+06
sp|Q8WY22|BRI3B_HUMAN	Q8WY22	BRI3B_HUMAN	BRI3BP	251	Homo sapiens	1:Experimental evidence at protein level	BRI3-binding protein	1	0.999	3	4	4	4	4	4	4	106528688
sp|Q92499|DDX1_HUMAN	Q92499	DDX1_HUMAN	DDX1	740	Homo sapiens	1:Experimental evidence at protein level	ATP-dependent RNA helicase DDX1	1	0.999	7	7	7	7	7	7	7	31688040
sp|Q92504|S39A7_HUMAN	Q92504	S39A7_HUMAN	SLC39A7	469	Homo sapiens	1:Experimental evidence at protein level	Zinc transporter SLC39A7	0.9856	0.999	1	1	1	1	1	1	1	22561450
sp|Q92520|FAM3C_HUMAN	Q92520	FAM3C_HUMAN	FAM3C	227	Homo sapiens	1:Experimental evidence at protein level	Protein FAM3C	1	0.999	4	5	5	5	5	5	5	27512336
sp|Q92538|GBF1_HUMAN	Q92538	GBF1_HUMAN	GBF1	1860	Homo sapiens	1:Experimental evidence at protein level	Golgi-specific brefeldin A-resistance guanine nucleotide exchange factor 1	0.8102	0.9842	1	1	1	1	1	1	1	1.48248e+06
sp|Q92544|TM9S4_HUMAN	Q92544	TM9S4_HUMAN	TM9SF4	642	Homo sapiens	1:Experimental evidence at protein level	Transmembrane 9 superfamily member 4	1	0.999	5	6	6	6	6	6	6	24640770
sp|Q92552|RT27_HUMAN	Q92552	RT27_HUMAN	MRPS27	414	Homo sapiens	1:Experimental evidence at protein level	Small ribosomal subunit protein mS27	0.9614	0.9973	1	1	1	1	1	1	1	1.32967e+06
sp|Q92558|WASF1_HUMAN	Q92558	WASF1_HUMAN	WASF1	559	Homo sapiens	1:Experimental evidence at protein level	Actin-binding protein WASF1	0.9984	0.9986	2	2	2	2	2	2	2	5633202
sp|Q92575|UBXN4_HUMAN	Q92575	UBXN4_HUMAN	UBXN4	508	Homo sapiens	1:Experimental evidence at protein level	UBX domain-containing protein 4	1	0.999	5	6	6	6	6	6	6	33680308
sp|Q92598|HS105_HUMAN	Q92598	HS105_HUMAN	HSPH1	858	Homo sapiens	1:Experimental evidence at protein level	Heat shock protein 105 kDa	1	0.9989	5	4	4	5	4	4	5	17228668
sp|Q92616|GCN1_HUMAN	Q92616	GCN1_HUMAN	GCN1	2671	Homo sapiens	1:Experimental evidence at protein level	Stalled ribosome sensor GCN1	1	0.999	11	11	11	11	11	11	11	26615504
sp|Q92643|GPI8_HUMAN	Q92643	GPI8_HUMAN	PIGK	395	Homo sapiens	1:Experimental evidence at protein level	GPI-anchor transamidase	1	0.999	7	9	9	9	9	9	9	63030788
sp|Q92685|ALG3_HUMAN	Q92685	ALG3_HUMAN	ALG3	438	Homo sapiens	1:Experimental evidence at protein level	Dol-P-Man:Man(5)GlcNAc(2)-PP-Dol alpha-1,3-mannosyltransferase	0.9835	0.9989	1	1	1	1	1	1	1	1.87689e+06
sp|Q92688|AN32B_HUMAN	Q92688	AN32B_HUMAN	ANP32B	251	Homo sapiens	1:Experimental evidence at protein level	Acidic leucine-rich nuclear phosphoprotein 32 family member B	0.9988	0.9987	2	2	1	2	2	1	2	6.09922e+06
sp|Q92734|TFG_HUMAN	Q92734	TFG_HUMAN	TFG	400	Homo sapiens	1:Experimental evidence at protein level	Protein TFG	0.8777	0.9906	1	1	1	1	1	1	1	1.80613e+06
sp|Q92797|SYMPK_HUMAN	Q92797	SYMPK_HUMAN	SYMPK	1274	Homo sapiens	1:Experimental evidence at protein level	Symplekin	0.9992	0.9988	2	2	2	2	2	2	2	3.80411e+06
sp|Q92896|GSLG1_HUMAN	Q92896	GSLG1_HUMAN	GLG1	1179	Homo sapiens	1:Experimental evidence at protein level	Golgi apparatus protein 1	1	0.999	12	12	12	12	12	12	12	45117328
sp|Q92900|RENT1_HUMAN	Q92900	RENT1_HUMAN	UPF1	1129	Homo sapiens	1:Experimental evidence at protein level	Regulator of nonsense transcripts 1	0.866	0.9895	1	1	1	1	1	1	1	719751
sp|Q92905|CSN5_HUMAN	Q92905	CSN5_HUMAN	COPS5	334	Homo sapiens	1:Experimental evidence at protein level	COP9 signalosome complex subunit 5	1	0.999	3	3	3	3	3	3	3	8.27743e+06
sp|Q92973|TNPO1_HUMAN	Q92973	TNPO1_HUMAN	TNPO1	898	Homo sapiens	1:Experimental evidence at protein level	Transportin-1	1	0.999	5	5	5	5	5	5	5	15717903
sp|Q93008|USP9X_HUMAN	Q93008	USP9X_HUMAN	USP9X	2554	Homo sapiens	1:Experimental evidence at protein level	Ubiquitin carboxyl-terminal hydrolase 9X	1	0.999	29	29	13	29	29	13	29	163763376
sp|Q93009|UBP7_HUMAN	Q93009	UBP7_HUMAN	USP7	1102	Homo sapiens	1:Experimental evidence at protein level	Ubiquitin carboxyl-terminal hydrolase 7	1	0.999	5	5	5	5	5	5	5	21084592
sp|Q93050|VPP1_HUMAN	Q93050	VPP1_HUMAN	ATP6V0A1	837	Homo sapiens	1:Experimental evidence at protein level	V-type proton ATPase 116 kDa subunit a 1	1	0.9989	2	2	2	2	2	2	2	4992241
sp|Q969M3|YIPF5_HUMAN	Q969M3	YIPF5_HUMAN	YIPF5	257	Homo sapiens	1:Experimental evidence at protein level	Protein YIPF5	0.9998	0.997	2	2	2	2	2	2	2	5.89171e+06
sp|Q969N2|PIGT_HUMAN	Q969N2	PIGT_HUMAN	PIGT	578	Homo sapiens	1:Experimental evidence at protein level	GPI-anchor transamidase component PIGT	1	0.999	13	16	16	16	16	16	16	154061168
sp|Q969R2|OSBP2_HUMAN	Q969R2	OSBP2_HUMAN	OSBP2	916	Homo sapiens	1:Experimental evidence at protein level	Oxysterol-binding protein 2	0.8771	0.9905	1	1	1	1	1	1	1	520356
sp|Q969V3|NCLN_HUMAN	Q969V3	NCLN_HUMAN	NCLN	563	Homo sapiens	1:Experimental evidence at protein level	BOS complex subunit NCLN	1	0.999	6	6	6	6	6	6	6	22437646
sp|Q969X5|ERGI1_HUMAN	Q969X5	ERGI1_HUMAN	ERGIC1	290	Homo sapiens	1:Experimental evidence at protein level	Endoplasmic reticulum-Golgi intermediate compartment protein 1	1	0.999	7	7	7	7	7	7	7	42844176
sp|Q969Z0|FAKD4_HUMAN	Q969Z0	FAKD4_HUMAN	TBRG4	631	Homo sapiens	1:Experimental evidence at protein level	FAST kinase domain-containing protein 4	0.9611	0.9972	1	1	1	1	1	1	1	2.49305e+06
sp|Q96A33|CCD47_HUMAN	Q96A33	CCD47_HUMAN	CCDC47	483	Homo sapiens	1:Experimental evidence at protein level	PAT complex subunit CCDC47	1	0.999	10	10	10	10	10	10	10	74513080
sp|Q96A57|TM230_HUMAN	Q96A57	TM230_HUMAN	TMEM230	120	Homo sapiens	1:Experimental evidence at protein level	Transmembrane protein 230	1	0.999	2	2	2	2	2	2	2	18306974
sp|Q96AA3|RFT1_HUMAN	Q96AA3	RFT1_HUMAN	RFT1	541	Homo sapiens	1:Experimental evidence at protein level	Man(5)GlcNAc(2)-PP-dolichol translocation protein RFT1	1	0.999	3	3	3	3	3	3	3	21581120
sp|Q96AG4|LRC59_HUMAN	Q96AG4	LRC59_HUMAN	LRRC59	307	Homo sapiens	1:Experimental evidence at protein level	Leucine-rich repeat-containing protein 59	1	0.999	11	11	11	11	11	11	11	182061312
sp|Q96AQ6|PBIP1_HUMAN	Q96AQ6	PBIP1_HUMAN	PBXIP1	731	Homo sapiens	1:Experimental evidence at protein level	Pre-B-cell leukemia transcription factor-interacting protein 1	1	0.999	16	17	17	17	17	17	17	157061760
sp|Q96AY3|FKB10_HUMAN	Q96AY3	FKB10_HUMAN	FKBP10	582	Homo sapiens	1:Experimental evidence at protein level	Peptidyl-prolyl cis-trans isomerase FKBP10	1	0.999	11	12	11	12	12	11	12	82432432
sp|Q96B26|EXOS8_HUMAN	Q96B26	EXOS8_HUMAN	EXOSC8	276	Homo sapiens	1:Experimental evidence at protein level	Exosome complex component RRP43	0.9821	0.9988	1	1	1	1	1	1	1	7942117
sp|Q96BI1|S67A1_HUMAN	Q96BI1	S67A1_HUMAN	SLC67A1	424	Homo sapiens	1:Experimental evidence at protein level	Solute carrier family 67 member A1	1	0.999	2	2	2	2	2	2	2	22896498
sp|Q96C36|P5CR2_HUMAN	Q96C36	P5CR2_HUMAN	PYCR2	320	Homo sapiens	1:Experimental evidence at protein level	Pyrroline-5-carboxylate reductase 2	1	0.999	10	13	13	15	13	13	15	183539824
sp|Q96CS3|FAF2_HUMAN	Q96CS3	FAF2_HUMAN	FAF2	445	Homo sapiens	1:Experimental evidence at protein level	FAS-associated factor 2	1	0.999	7	7	7	7	7	7	7	61036732
sp|Q96CX2|KCD12_HUMAN	Q96CX2	KCD12_HUMAN	KCTD12	325	Homo sapiens	1:Experimental evidence at protein level	BTB/POZ domain-containing protein KCTD12	0.9667	0.9977	1	1	1	1	1	1	1	3598917
sp|Q96DA6|TIM14_HUMAN	Q96DA6	TIM14_HUMAN	DNAJC19	116	Homo sapiens	1:Experimental evidence at protein level	Mitochondrial import inner membrane translocase subunit TIM14	0.9739	0.9982	1	1	1	1	1	1	1	597224
sp|Q96DZ1|ERLEC_HUMAN	Q96DZ1	ERLEC_HUMAN	ERLEC1	483	Homo sapiens	1:Experimental evidence at protein level	Endoplasmic reticulum lectin 1	1	0.999	7	7	7	7	7	7	7	52851472
sp|Q96ES6|MFSD3_HUMAN	Q96ES6	MFSD3_HUMAN	MFSD3	412	Homo sapiens	1:Experimental evidence at protein level	Major facilitator superfamily domain-containing protein 3	0.7966	0.9829	1	1	1	1	1	1	1	2.20718e+06
sp|Q96F07|CYFP2_HUMAN	Q96F07	CYFP2_HUMAN	CYFIP2	1278	Homo sapiens	1:Experimental evidence at protein level	Cytoplasmic FMR1-interacting protein 2	0.9999	0.999	14	1	1	16	1	1	16	5.46739e+06
sp|Q96F63|CCD97_HUMAN	Q96F63	CCD97_HUMAN	CCDC97	343	Homo sapiens	1:Experimental evidence at protein level	Coiled-coil domain-containing protein 97	1	0.999	7	8	8	8	8	8	8	63474044
sp|Q96FW1|OTUB1_HUMAN	Q96FW1	OTUB1_HUMAN	OTUB1	271	Homo sapiens	1:Experimental evidence at protein level	Ubiquitin thioesterase OTUB1	1	0.999	3	3	3	3	3	3	3	8989242
sp|Q96G23|CERS2_HUMAN	Q96G23	CERS2_HUMAN	CERS2	380	Homo sapiens	1:Experimental evidence at protein level	Ceramide synthase 2	1	0.999	5	6	6	6	6	6	6	92836992
sp|Q96GC9|VMP1_HUMAN	Q96GC9	VMP1_HUMAN	VMP1	406	Homo sapiens	1:Experimental evidence at protein level	Vacuole membrane protein 1	1	0.999	3	3	3	3	3	3	3	14657220
sp|Q96GQ5|RUSF1_HUMAN	Q96GQ5	RUSF1_HUMAN	RUSF1	468	Homo sapiens	1:Experimental evidence at protein level	RUS family member 1	0.9991	0.9976	2	2	2	2	2	2	2	4.23078e+06
sp|Q96HD1|CREL1_HUMAN	Q96HD1	CREL1_HUMAN	CRELD1	420	Homo sapiens	1:Experimental evidence at protein level	Protein disulfide isomerase CRELD1	1	0.999	7	7	7	7	7	7	7	55445768
sp|Q96HE7|ERO1A_HUMAN	Q96HE7	ERO1A_HUMAN	ERO1A	468	Homo sapiens	1:Experimental evidence at protein level	ERO1-like protein alpha	1	0.999	7	7	6	7	7	6	7	65197784
sp|Q96HU8|DIRA2_HUMAN	Q96HU8	DIRA2_HUMAN	DIRAS2	199	Homo sapiens	1:Experimental evidence at protein level	GTP-binding protein Di-Ras2	0.9854	0.999	1	1	1	1	1	1	1	4.76781e+06
sp|Q96HV5|TM41A_HUMAN	Q96HV5	TM41A_HUMAN	TMEM41A	264	Homo sapiens	1:Experimental evidence at protein level	Transmembrane protein 41A	1	0.9989	3	3	3	3	3	3	3	9849252
sp|Q96HY6|DDRGK_HUMAN	Q96HY6	DDRGK_HUMAN	DDRGK1	314	Homo sapiens	1:Experimental evidence at protein level	DDRGK domain-containing protein 1	1	0.999	8	10	10	10	10	10	10	173857296
sp|Q96I25|SPF45_HUMAN	Q96I25	SPF45_HUMAN	RBM17	401	Homo sapiens	1:Experimental evidence at protein level	Splicing factor 45	1	0.999	9	9	9	9	9	9	9	33945228
sp|Q96IT1|ZN496_HUMAN	Q96IT1	ZN496_HUMAN	ZNF496	587	Homo sapiens	1:Experimental evidence at protein level	Zinc finger protein 496	0.9847	0.9989	1	1	1	1	1	1	1	4.59066e+06
sp|Q96IX5|ATPMK_HUMAN	Q96IX5	ATPMK_HUMAN	ATP5MK	58	Homo sapiens	1:Experimental evidence at protein level	ATP synthase F(0) complex subunit k, mitochondrial	0.9856	0.999	1	1	1	1	1	1	1	20907180
sp|Q96JB5|CK5P3_HUMAN	Q96JB5	CK5P3_HUMAN	CDK5RAP3	506	Homo sapiens	1:Experimental evidence at protein level	CDK5 regulatory subunit-associated protein 3	1	0.999	14	15	15	15	15	15	15	104792672
sp|Q96JJ7|TMX3_HUMAN	Q96JJ7	TMX3_HUMAN	TMX3	454	Homo sapiens	1:Experimental evidence at protein level	Protein disulfide-isomerase TMX3	1	0.999	7	8	8	8	8	8	8	57477316
sp|Q96KA5|CLP1L_HUMAN	Q96KA5	CLP1L_HUMAN	CLPTM1L	538	Homo sapiens	1:Experimental evidence at protein level	Lipid scramblase CLPTM1L	1	0.999	7	8	8	8	8	8	8	43321812
sp|Q96KP4|CNDP2_HUMAN	Q96KP4	CNDP2_HUMAN	CNDP2	475	Homo sapiens	1:Experimental evidence at protein level	Cytosolic non-specific dipeptidase	0.798	0.983	1	1	1	1	1	1	1	1.24948e+06
sp|Q96KR1|ZFR_HUMAN	Q96KR1	ZFR_HUMAN	ZFR	1074	Homo sapiens	1:Experimental evidence at protein level	Zinc finger RNA-binding protein	1	0.9989	2	3	3	3	3	3	3	7517545
sp|Q96N66|MBOA7_HUMAN	Q96N66	MBOA7_HUMAN	MBOAT7	472	Homo sapiens	1:Experimental evidence at protein level	Membrane-bound acylglycerophosphatidylinositol O-acyltransferase MBOAT7	1	0.999	8	8	8	8	8	8	8	131576704
sp|Q96RQ1|ERGI2_HUMAN	Q96RQ1	ERGI2_HUMAN	ERGIC2	377	Homo sapiens	1:Experimental evidence at protein level	Endoplasmic reticulum-Golgi intermediate compartment protein 2	1	0.999	3	3	3	3	3	3	3	15634448
sp|Q96RQ3|MCCA_HUMAN	Q96RQ3	MCCA_HUMAN	MCCC1	725	Homo sapiens	1:Experimental evidence at protein level	Methylcrotonoyl-CoA carboxylase subunit alpha, mitochondrial	1	0.999	11	11	11	11	11	11	11	70206464
sp|Q96S52|PIGS_HUMAN	Q96S52	PIGS_HUMAN	PIGS	555	Homo sapiens	1:Experimental evidence at protein level	GPI-anchor transamidase component PIGS	1	0.999	12	15	14	15	15	14	15	146190000
sp|Q96S55|WRIP1_HUMAN	Q96S55	WRIP1_HUMAN	WRNIP1	665	Homo sapiens	1:Experimental evidence at protein level	ATPase WRNIP1	1	0.999	2	2	2	2	2	2	2	5.80401e+06
sp|Q96S66|CLCC1_HUMAN	Q96S66	CLCC1_HUMAN	CLCC1	551	Homo sapiens	1:Experimental evidence at protein level	Chloride channel CLIC-like protein 1	1	0.999	8	8	8	8	8	8	8	36868332
sp|Q96SQ9|CP2S1_HUMAN	Q96SQ9	CP2S1_HUMAN	CYP2S1	504	Homo sapiens	1:Experimental evidence at protein level	Cytochrome P450 2S1	1	0.999	4	4	4	4	4	4	4	9591206
sp|Q96SU4|OSBL9_HUMAN	Q96SU4	OSBL9_HUMAN	OSBPL9	736	Homo sapiens	1:Experimental evidence at protein level	Oxysterol-binding protein-related protein 9	1	0.999	6	6	6	6	6	6	6	15361736
sp|Q96T76|MMS19_HUMAN	Q96T76	MMS19_HUMAN	MMS19	1030	Homo sapiens	1:Experimental evidence at protein level	MMS19 nucleotide excision repair protein homolog	1	0.9983	3	3	3	3	3	3	3	2596413
sp|Q99436|PSB7_HUMAN	Q99436	PSB7_HUMAN	PSMB7	277	Homo sapiens	1:Experimental evidence at protein level	Proteasome subunit beta type-7	1	0.9987	4	6	6	6	6	6	6	39950204
sp|Q99442|SEC62_HUMAN	Q99442	SEC62_HUMAN	SEC62	399	Homo sapiens	1:Experimental evidence at protein level	Translocation protein SEC62	1	0.999	8	9	9	9	9	9	9	88789152
sp|Q99460|PSMD1_HUMAN	Q99460	PSMD1_HUMAN	PSMD1	953	Homo sapiens	1:Experimental evidence at protein level	26S proteasome non-ATPase regulatory subunit 1	1	0.999	13	13	13	13	13	13	13	70889344
sp|Q99470|SDF2_HUMAN	Q99470	SDF2_HUMAN	SDF2	211	Homo sapiens	1:Experimental evidence at protein level	Stromal cell-derived factor 2	1	0.999	4	4	4	4	4	4	4	27880976
sp|Q99497|PARK7_HUMAN	Q99497	PARK7_HUMAN	PARK7	189	Homo sapiens	1:Experimental evidence at protein level	Parkinson disease protein 7	0.8634	0.9893	1	1	1	1	1	1	1	0
sp|Q99536|VAT1_HUMAN	Q99536	VAT1_HUMAN	VAT1	393	Homo sapiens	1:Experimental evidence at protein level	Synaptic vesicle membrane protein VAT-1 homolog	1	0.996	4	4	4	4	4	4	4	9542915
sp|Q99615|DNJC7_HUMAN	Q99615	DNJC7_HUMAN	DNAJC7	494	Homo sapiens	1:Experimental evidence at protein level	DnaJ homolog subfamily C member 7	0.9996	0.999	1	1	1	1	1	1	1	4.14126e+06
sp|Q99623|PHB2_HUMAN	Q99623	PHB2_HUMAN	PHB2	299	Homo sapiens	1:Experimental evidence at protein level	Prohibitin-2	1	0.999	18	21	21	21	21	21	21	216203424
sp|Q99627|CSN8_HUMAN	Q99627	CSN8_HUMAN	COPS8	209	Homo sapiens	1:Experimental evidence at protein level	COP9 signalosome complex subunit 8	1	0.9983	3	3	3	3	3	3	3	5.03783e+06
sp|Q99653|CHP1_HUMAN	Q99653	CHP1_HUMAN	CHP1	195	Homo sapiens	1:Experimental evidence at protein level	Calcineurin B homologous protein 1	1	0.999	3	3	3	3	3	3	3	12637229
sp|Q99714|HCD2_HUMAN	Q99714	HCD2_HUMAN	HSD17B10	261	Homo sapiens	1:Experimental evidence at protein level	3-hydroxyacyl-CoA dehydrogenase type-2	1	0.999	3	4	4	4	4	4	4	7604472
sp|Q99715|COCA1_HUMAN	Q99715	COCA1_HUMAN	COL12A1	3063	Homo sapiens	1:Experimental evidence at protein level	Collagen alpha-1(XII) chain	0.8564	0.9887	1	1	1	1	1	1	1	16355430
sp|Q99720|SGMR1_HUMAN	Q99720	SGMR1_HUMAN	SIGMAR1	223	Homo sapiens	1:Experimental evidence at protein level	Sigma non-opioid intracellular receptor 1	1	0.999	2	2	2	2	2	2	2	9532118
sp|Q99733|NP1L4_HUMAN	Q99733	NP1L4_HUMAN	NAP1L4	375	Homo sapiens	1:Experimental evidence at protein level	Nucleosome assembly protein 1-like 4	1	0.999	4	3	3	5	3	3	5	8563056
sp|Q99735|MGST2_HUMAN	Q99735	MGST2_HUMAN	MGST2	147	Homo sapiens	1:Experimental evidence at protein level	Microsomal glutathione S-transferase 2	0.9856	0.999	1	1	1	1	1	1	1	42724960
sp|Q99798|ACON_HUMAN	Q99798	ACON_HUMAN	ACO2	780	Homo sapiens	1:Experimental evidence at protein level	Aconitate hydratase, mitochondrial	1	0.999	6	6	6	6	6	6	6	22704868
sp|Q99829|CPNE1_HUMAN	Q99829	CPNE1_HUMAN	CPNE1	537	Homo sapiens	1:Experimental evidence at protein level	Copine-1	0.969	0.9978	1	1	1	1	1	1	1	1.73117e+06
sp|Q99832|TCPH_HUMAN	Q99832	TCPH_HUMAN	CCT7	543	Homo sapiens	1:Experimental evidence at protein level	T-complex protein 1 subunit eta	1	0.999	26	37	37	37	37	37	37	800052100
sp|Q99873|ANM1_HUMAN	Q99873	ANM1_HUMAN	PRMT1	371	Homo sapiens	1:Experimental evidence at protein level	Protein arginine N-methyltransferase 1	1	0.999	6	6	4	6	6	4	6	35482508
sp|Q99943|PLCA_HUMAN	Q99943	PLCA_HUMAN	AGPAT1	283	Homo sapiens	1:Experimental evidence at protein level	1-acyl-sn-glycerol-3-phosphate acyltransferase alpha	0.9996	0.999	2	2	2	2	2	2	2	3.14293e+06
sp|Q9BPW8|NIPS1_HUMAN	Q9BPW8	NIPS1_HUMAN	NIPSNAP1	284	Homo sapiens	1:Experimental evidence at protein level	Protein NipSnap homolog 1	1	0.9982	3	4	4	4	4	4	4	16196199
sp|Q9BQ61|TRIR_HUMAN	Q9BQ61	TRIR_HUMAN	TRIR	176	Homo sapiens	1:Experimental evidence at protein level	Telomerase RNA component interacting RNase	0.9509	0.9965	1	1	1	1	1	1	1	1.05533e+06
sp|Q9BQB6|VKOR1_HUMAN	Q9BQB6	VKOR1_HUMAN	VKORC1	163	Homo sapiens	1:Experimental evidence at protein level	Vitamin K epoxide reductase complex subunit 1	0.9998	0.999	2	2	2	2	2	2	2	18597542
sp|Q9BQE3|TBA1C_HUMAN	Q9BQE3	TBA1C_HUMAN	TUBA1C	449	Homo sapiens	1:Experimental evidence at protein level	Tubulin alpha-1C chain	1	0.999	20	2	2	33	2	2	33	17864670
sp|Q9BQE4|SELS_HUMAN	Q9BQE4	SELS_HUMAN	SELENOS	189	Homo sapiens	1:Experimental evidence at protein level	Selenoprotein S	0.9997	0.999	2	2	2	2	2	2	2	7181498
sp|Q9BQG0|MBB1A_HUMAN	Q9BQG0	MBB1A_HUMAN	MYBBP1A	1328	Homo sapiens	1:Experimental evidence at protein level	Myb-binding protein 1A	1	0.9987	3	3	3	3	3	3	3	5423139
sp|Q9BRR6|ADPGK_HUMAN	Q9BRR6	ADPGK_HUMAN	ADPGK	497	Homo sapiens	1:Experimental evidence at protein level	ADP-dependent glucokinase	1	0.999	4	4	4	4	4	4	4	10422225
sp|Q9BRX2|PELO_HUMAN	Q9BRX2	PELO_HUMAN	PELO	385	Homo sapiens	1:Experimental evidence at protein level	Protein pelota homolog	0.9842	0.9989	1	1	1	1	1	1	1	2.91421e+06
sp|Q9BRX8|PXL2A_HUMAN	Q9BRX8	PXL2A_HUMAN	PRXL2A	229	Homo sapiens	1:Experimental evidence at protein level	Peroxiredoxin-like 2A	1	0.999	2	2	2	2	2	2	2	9367889
sp|Q9BS26|ERP44_HUMAN	Q9BS26	ERP44_HUMAN	ERP44	406	Homo sapiens	1:Experimental evidence at protein level	Endoplasmic reticulum resident protein 44	1	0.999	12	17	16	17	17	16	17	157206944
sp|Q9BSJ8|ESYT1_HUMAN	Q9BSJ8	ESYT1_HUMAN	ESYT1	1104	Homo sapiens	1:Experimental evidence at protein level	Extended synaptotagmin-1	1	0.999	22	24	24	24	24	24	24	226096080
sp|Q9BT78|CSN4_HUMAN	Q9BT78	CSN4_HUMAN	COPS4	406	Homo sapiens	1:Experimental evidence at protein level	COP9 signalosome complex subunit 4	1	0.999	3	3	3	3	3	3	3	4936017
sp|Q9BTT0|AN32E_HUMAN	Q9BTT0	AN32E_HUMAN	ANP32E	268	Homo sapiens	1:Experimental evidence at protein level	Acidic leucine-rich nuclear phosphoprotein 32 family member E	0.9999	0.999	2	2	2	2	2	2	2	9960957
sp|Q9BTV4|TMM43_HUMAN	Q9BTV4	TMM43_HUMAN	TMEM43	400	Homo sapiens	1:Experimental evidence at protein level	Transmembrane protein 43	1	0.999	12	14	14	14	14	14	14	150233536
sp|Q9BTW9|TBCD_HUMAN	Q9BTW9	TBCD_HUMAN	TBCD	1192	Homo sapiens	1:Experimental evidence at protein level	Tubulin-specific chaperone D	0.9998	0.9968	2	2	2	2	2	2	2	2.0131e+06
sp|Q9BTX1|NDC1_HUMAN	Q9BTX1	NDC1_HUMAN	NDC1	674	Homo sapiens	1:Experimental evidence at protein level	Nucleoporin NDC1	1	0.999	3	3	3	3	3	3	3	8689992
sp|Q9BUJ2|HNRL1_HUMAN	Q9BUJ2	HNRL1_HUMAN	HNRNPUL1	856	Homo sapiens	1:Experimental evidence at protein level	Heterogeneous nuclear ribonucleoprotein U-like protein 1	0.9996	0.9985	2	2	2	2	2	2	2	9489775
sp|Q9BUM1|G6PC3_HUMAN	Q9BUM1	G6PC3_HUMAN	G6PC3	346	Homo sapiens	1:Experimental evidence at protein level	Glucose-6-phosphatase 3	0.9999	0.999	2	2	2	2	2	2	2	21112972
sp|Q9BUN8|DERL1_HUMAN	Q9BUN8	DERL1_HUMAN	DERL1	251	Homo sapiens	1:Experimental evidence at protein level	Derlin-1	1	0.999	4	4	4	4	4	4	4	44809936
sp|Q9BV23|ABHD6_HUMAN	Q9BV23	ABHD6_HUMAN	ABHD6	337	Homo sapiens	1:Experimental evidence at protein level	Monoacylglycerol lipase ABHD6	1	0.999	17	29	29	29	29	29	29	543201410
sp|Q9BV40|VAMP8_HUMAN	Q9BV40	VAMP8_HUMAN	VAMP8	100	Homo sapiens	1:Experimental evidence at protein level	Vesicle-associated membrane protein 8	1	0.999	3	5	5	5	5	5	5	98949432
sp|Q9BV68|RN126_HUMAN	Q9BV68	RN126_HUMAN	RNF126	311	Homo sapiens	1:Experimental evidence at protein level	E3 ubiquitin-protein ligase RNF126	0.9772	0.9984	1	1	1	1	1	1	1	6.79512e+06
sp|Q9BV81|EMC6_HUMAN	Q9BV81	EMC6_HUMAN	EMC6	110	Homo sapiens	1:Experimental evidence at protein level	ER membrane protein complex subunit 6	0.9999	0.9989	2	2	2	2	2	2	2	10790566
sp|Q9BVA1|TBB2B_HUMAN	Q9BVA1	TBB2B_HUMAN	TUBB2B	445	Homo sapiens	1:Experimental evidence at protein level	Tubulin beta-2B chain	1	0.999	19	3	1	32	3	1	32	25893998
sp|Q9BVC6|TM109_HUMAN	Q9BVC6	TM109_HUMAN	TMEM109	243	Homo sapiens	1:Experimental evidence at protein level	Voltage-gated monoatomic cation channel TMEM109	1	0.999	4	5	5	5	5	5	5	52384420
sp|Q9BVG9|PTSS2_HUMAN	Q9BVG9	PTSS2_HUMAN	PTDSS2	487	Homo sapiens	1:Experimental evidence at protein level	Phosphatidylserine synthase 2	1	0.999	3	3	3	3	3	3	3	20375494
sp|Q9BVK2|ALG8_HUMAN	Q9BVK2	ALG8_HUMAN	ALG8	526	Homo sapiens	1:Experimental evidence at protein level	Dolichyl pyrophosphate Glc1Man9GlcNAc2 alpha-1,3-glucosyltransferase	0.9611	0.9972	1	1	1	1	1	1	1	17446416
sp|Q9BVK6|TMED9_HUMAN	Q9BVK6	TMED9_HUMAN	TMED9	235	Homo sapiens	1:Experimental evidence at protein level	Transmembrane emp24 domain-containing protein 9	1	0.999	7	14	7	14	14	7	14	237970880
sp|Q9BVT8|TMUB1_HUMAN	Q9BVT8	TMUB1_HUMAN	TMUB1	246	Homo sapiens	1:Experimental evidence at protein level	Transmembrane and ubiquitin-like domain-containing protein 1	0.9988	0.9988	2	2	2	2	2	2	2	13139972
sp|Q9BWD1|THIC_HUMAN	Q9BWD1	THIC_HUMAN	ACAT2	397	Homo sapiens	1:Experimental evidence at protein level	Acetyl-CoA acetyltransferase, cytosolic	0.9999	0.999	2	2	2	2	2	2	2	4637556
sp|Q9BWE0|REPI1_HUMAN	Q9BWE0	REPI1_HUMAN	REPIN1	567	Homo sapiens	1:Experimental evidence at protein level	DNA-binding protein REPIN1	1	0.999	3	3	3	3	3	3	3	8.12058e+06
sp|Q9BWJ5|SF3B5_HUMAN	Q9BWJ5	SF3B5_HUMAN	SF3B5	86	Homo sapiens	1:Experimental evidence at protein level	Splicing factor 3B subunit 5	1	0.999	4	7	7	7	7	7	7	53713496
sp|Q9BX95|SGPP1_HUMAN	Q9BX95	SGPP1_HUMAN	SGPP1	441	Homo sapiens	1:Experimental evidence at protein level	Sphingosine-1-phosphate phosphatase 1	1	0.9972	2	2	2	2	2	2	2	3544029
sp|Q9BXB4|OSB11_HUMAN	Q9BXB4	OSB11_HUMAN	OSBPL11	747	Homo sapiens	1:Experimental evidence at protein level	Oxysterol-binding protein-related protein 11	1	0.999	3	3	2	3	3	2	3	7.96489e+06
sp|Q9BXJ8|TACAN_HUMAN	Q9BXJ8	TACAN_HUMAN	TMEM120A	343	Homo sapiens	1:Experimental evidence at protein level	Transmembrane protein 120A	0.978	0.9985	1	1	1	1	1	1	1	0
sp|Q9BXP5|SRRT_HUMAN	Q9BXP5	SRRT_HUMAN	SRRT	876	Homo sapiens	1:Experimental evidence at protein level	Serrate RNA effector molecule homolog	1	0.999	2	2	2	2	2	2	2	3.67516e+06
sp|Q9BYC5|FUT8_HUMAN	Q9BYC5	FUT8_HUMAN	FUT8	575	Homo sapiens	1:Experimental evidence at protein level	Alpha-(1,6)-fucosyltransferase	1	0.9988	6	6	6	6	6	6	6	32718844
sp|Q9BZF1|OSBL8_HUMAN	Q9BZF1	OSBL8_HUMAN	OSBPL8	889	Homo sapiens	1:Experimental evidence at protein level	Oxysterol-binding protein-related protein 8	0.9816	0.9987	1	1	1	1	1	1	1	700695
sp|Q9C0D9|EPT1_HUMAN	Q9C0D9	EPT1_HUMAN	SELENOI	397	Homo sapiens	1:Experimental evidence at protein level	Ethanolaminephosphotransferase 1	0.9856	0.999	1	1	1	1	1	1	1	18243106
sp|Q9C0E8|LNP_HUMAN	Q9C0E8	LNP_HUMAN	LNPK	428	Homo sapiens	1:Experimental evidence at protein level	Endoplasmic reticulum junction formation protein lunapark	1	0.9989	4	4	4	4	4	4	4	18974928
sp|Q9GZP9|DERL2_HUMAN	Q9GZP9	DERL2_HUMAN	DERL2	239	Homo sapiens	1:Experimental evidence at protein level	Derlin-2	0.997	0.9987	1	1	1	1	1	1	1	9636927
sp|Q9GZS3|SKI8_HUMAN	Q9GZS3	SKI8_HUMAN	SKIC8	305	Homo sapiens	1:Experimental evidence at protein level	Superkiller complex protein 8	1	0.999	8	8	8	8	8	8	8	57370432
sp|Q9GZT6|CC90B_HUMAN	Q9GZT6	CC90B_HUMAN	CCDC90B	254	Homo sapiens	1:Experimental evidence at protein level	Coiled-coil domain-containing protein 90B, mitochondrial	1	0.9989	3	3	3	3	3	3	3	12332114
sp|Q9H078|CLPB_HUMAN	Q9H078	CLPB_HUMAN	CLPB	707	Homo sapiens	1:Experimental evidence at protein level	Mitochondrial disaggregase	1	0.999	19	22	22	22	22	22	22	231462736
sp|Q9H0U3|MAGT1_HUMAN	Q9H0U3	MAGT1_HUMAN	MAGT1	335	Homo sapiens	1:Experimental evidence at protein level	Dolichyl-diphosphooligosaccharide--protein glycosyltransferase subunit MAGT1	1	0.999	8	14	14	14	14	14	14	521009856
sp|Q9H0U4|RAB1B_HUMAN	Q9H0U4	RAB1B_HUMAN	RAB1B	201	Homo sapiens	1:Experimental evidence at protein level	Ras-related protein Rab-1B	1	0.999	10	4	2	10	4	2	10	34288080
sp|Q9H0V9|LMA2L_HUMAN	Q9H0V9	LMA2L_HUMAN	LMAN2L	348	Homo sapiens	1:Experimental evidence at protein level	VIP36-like protein	1	0.999	5	5	5	5	5	5	5	19842196
sp|Q9H173|SIL1_HUMAN	Q9H173	SIL1_HUMAN	SIL1	461	Homo sapiens	1:Experimental evidence at protein level	Nucleotide exchange factor SIL1	0.919	0.994	1	1	1	1	1	1	1	18897834
sp|Q9H1D0|TRPV6_HUMAN	Q9H1D0	TRPV6_HUMAN	TRPV6	765	Homo sapiens	1:Experimental evidence at protein level	Transient receptor potential cation channel subfamily V member 6	1	0.999	19	31	24	31	31	24	31	912022530
sp|Q9H1E5|TMX4_HUMAN	Q9H1E5	TMX4_HUMAN	TMX4	349	Homo sapiens	1:Experimental evidence at protein level	Thioredoxin-related transmembrane protein 4	1	0.999	2	2	2	2	2	2	2	10026033
sp|Q9H1K1|ISCU_HUMAN	Q9H1K1	ISCU_HUMAN	ISCU	167	Homo sapiens	1:Experimental evidence at protein level	Iron-sulfur cluster assembly enzyme ISCU	0.8053	0.9837	1	1	1	1	1	1	1	121195712
sp|Q9H237|PORCN_HUMAN	Q9H237	PORCN_HUMAN	PORCN	461	Homo sapiens	1:Experimental evidence at protein level	Protein-serine O-palmitoleoyltransferase porcupine	1	0.999	6	8	8	8	8	8	8	76699864
sp|Q9H2M9|RBGPR_HUMAN	Q9H2M9	RBGPR_HUMAN	RAB3GAP2	1393	Homo sapiens	1:Experimental evidence at protein level	Rab3 GTPase-activating protein non-catalytic subunit	1	0.9974	2	2	2	2	2	2	2	6022498
sp|Q9H330|TM245_HUMAN	Q9H330	TM245_HUMAN	TMEM245	879	Homo sapiens	1:Experimental evidence at protein level	Transmembrane protein 245	1	0.999	7	8	8	8	8	8	8	64965104
sp|Q9H3G5|CPVL_HUMAN	Q9H3G5	CPVL_HUMAN	CPVL	476	Homo sapiens	1:Experimental evidence at protein level	Probable serine carboxypeptidase CPVL	0.9067	0.993	1	1	1	1	1	1	1	2.87506e+06
sp|Q9H3K6|BOLA2_HUMAN	Q9H3K6	BOLA2_HUMAN	BOLA2	86	Homo sapiens	1:Experimental evidence at protein level	BolA-like protein 2	1	0.999	2	2	2	2	2	2	2	12204851
sp|Q9H3N1|TMX1_HUMAN	Q9H3N1	TMX1_HUMAN	TMX1	280	Homo sapiens	1:Experimental evidence at protein level	Thioredoxin-related transmembrane protein 1	1	0.999	10	12	12	12	12	12	12	316581536
sp|Q9H490|PIGU_HUMAN	Q9H490	PIGU_HUMAN	PIGU	435	Homo sapiens	1:Experimental evidence at protein level	GPI-anchor transamidase component PIGU	1	0.999	2	2	2	2	2	2	2	24307474
sp|Q9H4A3|WNK1_HUMAN	Q9H4A3	WNK1_HUMAN	WNK1	2382	Homo sapiens	1:Experimental evidence at protein level	Serine/threonine-protein kinase WNK1	0.9722	0.9981	1	1	1	1	1	1	1	0
sp|Q9H4A4|AMPB_HUMAN	Q9H4A4	AMPB_HUMAN	RNPEP	650	Homo sapiens	1:Experimental evidence at protein level	Aminopeptidase B	0.9985	0.9959	2	2	2	2	2	2	2	6634924
sp|Q9H4A6|GOLP3_HUMAN	Q9H4A6	GOLP3_HUMAN	GOLPH3	298	Homo sapiens	1:Experimental evidence at protein level	Golgi phosphoprotein 3	0.8238	0.9856	1	1	1	1	1	1	1	1.58821e+06
sp|Q9H6U8|ALG9_HUMAN	Q9H6U8	ALG9_HUMAN	ALG9	611	Homo sapiens	1:Experimental evidence at protein level	Alpha-1,2-mannosyltransferase ALG9	0.9997	0.9988	2	2	2	2	2	2	2	2.13884e+06
sp|Q9H7D7|WDR26_HUMAN	Q9H7D7	WDR26_HUMAN	WDR26	661	Homo sapiens	1:Experimental evidence at protein level	WD repeat-containing protein 26	1	0.9989	4	4	4	4	4	4	4	13186718
sp|Q9H845|ACAD9_HUMAN	Q9H845	ACAD9_HUMAN	ACAD9	621	Homo sapiens	1:Experimental evidence at protein level	Complex I assembly factor ACAD9, mitochondrial	1	0.9987	3	3	3	3	3	3	3	7.69773e+06
sp|Q9H857|NT5D2_HUMAN	Q9H857	NT5D2_HUMAN	NT5DC2	520	Homo sapiens	1:Experimental evidence at protein level	5'-nucleotidase domain-containing protein 2	1	0.9989	3	3	3	3	3	3	3	10134707
sp|Q9H8H3|TMT1A_HUMAN	Q9H8H3	TMT1A_HUMAN	TMT1A	244	Homo sapiens	1:Experimental evidence at protein level	Thiol S-methyltransferase TMT1A	1	0.999	2	2	2	2	2	2	2	0
sp|Q9H920|RN121_HUMAN	Q9H920	RN121_HUMAN	RNF121	327	Homo sapiens	1:Experimental evidence at protein level	E3 ubiquitin ligase RNF121	0.9459	0.9961	1	1	1	1	1	1	1	2761926
sp|Q9H9B4|SFXN1_HUMAN	Q9H9B4	SFXN1_HUMAN	SFXN1	322	Homo sapiens	1:Experimental evidence at protein level	Sideroflexin-1	1	0.9955	1	1	1	1	1	1	1	0
sp|Q9H9Q2|CSN7B_HUMAN	Q9H9Q2	CSN7B_HUMAN	COPS7B	264	Homo sapiens	1:Experimental evidence at protein level	COP9 signalosome complex subunit 7b	0.9806	0.9987	1	1	1	1	1	1	1	1.20577e+06
sp|Q9H9T3|ELP3_HUMAN	Q9H9T3	ELP3_HUMAN	ELP3	547	Homo sapiens	1:Experimental evidence at protein level	Elongator complex protein 3	1	0.999	3	3	3	3	3	3	3	8838000
sp|Q9HAU0|PKHA5_HUMAN	Q9HAU0	PKHA5_HUMAN	PLEKHA5	1116	Homo sapiens	1:Experimental evidence at protein level	Pleckstrin homology domain-containing family A member 5	0.9812	0.9987	1	1	1	1	1	1	1	5.23646e+06
sp|Q9HAV4|XPO5_HUMAN	Q9HAV4	XPO5_HUMAN	XPO5	1204	Homo sapiens	1:Experimental evidence at protein level	Exportin-5	0.9996	0.999	1	1	1	1	1	1	1	1.885e+06
sp|Q9HAV7|GRPE1_HUMAN	Q9HAV7	GRPE1_HUMAN	GRPEL1	217	Homo sapiens	1:Experimental evidence at protein level	GrpE protein homolog 1, mitochondrial	0.9848	0.9989	1	1	1	1	1	1	1	6.25523e+06
sp|Q9HB71|CYBP_HUMAN	Q9HB71	CYBP_HUMAN	CACYBP	228	Homo sapiens	1:Experimental evidence at protein level	Calcyclin-binding protein	0.9784	0.9985	1	1	1	1	1	1	1	2.30354e+06
sp|Q9HBM0|VEZA_HUMAN	Q9HBM0	VEZA_HUMAN	VEZT	779	Homo sapiens	1:Experimental evidence at protein level	Vezatin	1	0.999	5	6	6	6	6	6	6	15464946
sp|Q9HC07|TM165_HUMAN	Q9HC07	TM165_HUMAN	TMEM165	324	Homo sapiens	1:Experimental evidence at protein level	Putative divalent cation/proton antiporter TMEM165	0.9311	0.995	1	1	1	1	1	1	1	4605314
sp|Q9HC35|EMAL4_HUMAN	Q9HC35	EMAL4_HUMAN	EML4	981	Homo sapiens	1:Experimental evidence at protein level	Echinoderm microtubule-associated protein-like 4	1	0.9975	6	6	6	6	6	6	6	21675530
sp|Q9HCC0|MCCB_HUMAN	Q9HCC0	MCCB_HUMAN	MCCC2	563	Homo sapiens	1:Experimental evidence at protein level	Methylcrotonoyl-CoA carboxylase beta chain, mitochondrial	1	0.999	15	16	16	16	16	16	16	84914152
sp|Q9HCE1|MOV10_HUMAN	Q9HCE1	MOV10_HUMAN	MOV10	1003	Homo sapiens	1:Experimental evidence at protein level	Helicase MOV-10	1	0.9986	3	3	3	3	3	3	3	8.28733e+06
sp|Q9HCN4|GPN1_HUMAN	Q9HCN4	GPN1_HUMAN	GPN1	374	Homo sapiens	1:Experimental evidence at protein level	GPN-loop GTPase 1	0.9842	0.9989	1	1	1	1	1	1	1	2061698
sp|Q9HCN8|SDF2L_HUMAN	Q9HCN8	SDF2L_HUMAN	SDF2L1	221	Homo sapiens	1:Experimental evidence at protein level	Stromal cell-derived factor 2-like protein 1	1	0.999	6	6	6	6	6	6	6	42407748
sp|Q9HCS7|SYF1_HUMAN	Q9HCS7	SYF1_HUMAN	XAB2	855	Homo sapiens	1:Experimental evidence at protein level	Pre-mRNA-splicing factor SYF1	1	0.9987	4	4	4	4	4	4	4	20227508
sp|Q9HCU5|SEC12_HUMAN	Q9HCU5	SEC12_HUMAN	PREB	417	Homo sapiens	1:Experimental evidence at protein level	Guanine nucleotide-exchange factor SEC12	1	0.999	13	14	14	14	14	14	14	195790000
sp|Q9HD20|AT131_HUMAN	Q9HD20	AT131_HUMAN	ATP13A1	1204	Homo sapiens	1:Experimental evidence at protein level	Endoplasmic reticulum transmembrane helix translocase	1	0.9981	6	6	6	6	6	6	6	8.33478e+06
sp|Q9HD45|TM9S3_HUMAN	Q9HD45	TM9S3_HUMAN	TM9SF3	589	Homo sapiens	1:Experimental evidence at protein level	Transmembrane 9 superfamily member 3	0.9989	0.9932	2	2	2	2	2	2	2	8744098
sp|Q9HDC9|APMAP_HUMAN	Q9HDC9	APMAP_HUMAN	APMAP	416	Homo sapiens	1:Experimental evidence at protein level	Adipocyte plasma membrane-associated protein	1	0.999	20	24	24	24	24	24	24	412840896
sp|Q9NP72|RAB18_HUMAN	Q9NP72	RAB18_HUMAN	RAB18	206	Homo sapiens	1:Experimental evidence at protein level	Ras-related protein Rab-18	0.989	0.9974	1	1	1	1	1	1	1	5332650
sp|Q9NPA0|EMC7_HUMAN	Q9NPA0	EMC7_HUMAN	EMC7	242	Homo sapiens	1:Experimental evidence at protein level	Endoplasmic reticulum membrane protein complex subunit 7	1	0.999	5	5	5	5	5	5	5	85266288
sp|Q9NPA8|ENY2_HUMAN	Q9NPA8	ENY2_HUMAN	ENY2	101	Homo sapiens	1:Experimental evidence at protein level	Transcription and mRNA export factor ENY2	0.8588	0.9889	1	1	1	1	1	1	1	0
sp|Q9NPD3|EXOS4_HUMAN	Q9NPD3	EXOS4_HUMAN	EXOSC4	245	Homo sapiens	1:Experimental evidence at protein level	Exosome complex component RRP41	1	0.999	2	2	2	2	2	2	2	9483932
sp|Q9NPG8|ZDHC4_HUMAN	Q9NPG8	ZDHC4_HUMAN	ZDHHC4	344	Homo sapiens	1:Experimental evidence at protein level	Palmitoyltransferase ZDHHC4	0.9998	0.9985	2	2	2	2	2	2	2	23112710
sp|Q9NQ34|TMM9B_HUMAN	Q9NQ34	TMM9B_HUMAN	TMEM9B	198	Homo sapiens	1:Experimental evidence at protein level	Transmembrane protein 9B	0.9143	0.9936	1	1	0	1	1	0	1	6874693	sp|Q9P0T7|TMEM9_HUMAN
sp|Q9NQC3|RTN4_HUMAN	Q9NQC3	RTN4_HUMAN	RTN4	1192	Homo sapiens	1:Experimental evidence at protein level	Reticulon-4	1	0.999	7	9	9	9	9	9	9	70068416
sp|Q9NQG1|MANBL_HUMAN	Q9NQG1	MANBL_HUMAN	MANBAL	85	Homo sapiens	1:Experimental evidence at protein level	Protein MANBAL	1	0.999	1	2	2	2	2	2	2	7818028
sp|Q9NQT4|EXOS5_HUMAN	Q9NQT4	EXOS5_HUMAN	EXOSC5	235	Homo sapiens	1:Experimental evidence at protein level	Exosome complex component RRP46	0.9841	0.9989	1	1	1	1	1	1	1	0
sp|Q9NQT5|EXOS3_HUMAN	Q9NQT5	EXOS3_HUMAN	EXOSC3	275	Homo sapiens	1:Experimental evidence at protein level	Exosome complex component RRP40	1	0.999	2	2	2	2	2	2	2	6.36422e+06
sp|Q9NQX3|GEPH_HUMAN	Q9NQX3	GEPH_HUMAN	GPHN	736	Homo sapiens	1:Experimental evidence at protein level	Gephyrin	1	0.999	2	2	2	2	2	2	2	8093105
sp|Q9NQX7|ITM2C_HUMAN	Q9NQX7	ITM2C_HUMAN	ITM2C	267	Homo sapiens	1:Experimental evidence at protein level	Integral membrane protein 2C	0.9855	0.999	1	1	1	1	1	1	1	2.04432e+06
sp|Q9NR31|SAR1A_HUMAN	Q9NR31	SAR1A_HUMAN	SAR1A	198	Homo sapiens	1:Experimental evidence at protein level	Small COPII coat GTPase SAR1A	1	0.9989	2	2	1	2	2	1	2	14621792
sp|Q9NR50|EI2BG_HUMAN	Q9NR50	EI2BG_HUMAN	EIF2B3	452	Homo sapiens	1:Experimental evidence at protein level	Translation initiation factor eIF2B subunit gamma	0.9636	0.9974	1	1	1	1	1	1	1	0
sp|Q9NRF8|PYRG2_HUMAN	Q9NRF8	PYRG2_HUMAN	CTPS2	586	Homo sapiens	1:Experimental evidence at protein level	CTP synthase 2	0.9999	0.9912	4	2	2	4	2	2	4	6333939
sp|Q9NRG9|AAAS_HUMAN	Q9NRG9	AAAS_HUMAN	AAAS	546	Homo sapiens	1:Experimental evidence at protein level	Aladin	1	0.9989	6	6	6	6	6	6	6	22928802
sp|Q9NRN7|ADPPT_HUMAN	Q9NRN7	ADPPT_HUMAN	AASDHPPT	309	Homo sapiens	1:Experimental evidence at protein level	L-aminoadipate-semialdehyde dehydrogenase-phosphopantetheinyl transferase	0.9855	0.999	1	1	1	1	1	1	1	7.33482e+06
sp|Q9NRP0|OSTC_HUMAN	Q9NRP0	OSTC_HUMAN	OSTC	149	Homo sapiens	1:Experimental evidence at protein level	Oligosaccharyltransferase complex subunit OSTC	1	0.999	1	2	2	2	2	2	2	119322400
sp|Q9NRW7|VPS45_HUMAN	Q9NRW7	VPS45_HUMAN	VPS45	570	Homo sapiens	1:Experimental evidence at protein level	Vacuolar protein sorting-associated protein 45	0.9997	0.999	2	2	2	2	2	2	2	6863870
sp|Q9NS69|TOM22_HUMAN	Q9NS69	TOM22_HUMAN	TOMM22	142	Homo sapiens	1:Experimental evidence at protein level	Mitochondrial import receptor subunit TOM22 homolog	1	0.999	7	10	10	10	10	10	10	118818528
sp|Q9NT99|LRC4B_HUMAN	Q9NT99	LRC4B_HUMAN	LRRC4B	713	Homo sapiens	1:Experimental evidence at protein level	Leucine-rich repeat-containing protein 4B	1	0.999	4	4	4	4	4	4	4	10696232
sp|Q9NTJ5|SAC1_HUMAN	Q9NTJ5	SAC1_HUMAN	SACM1L	587	Homo sapiens	1:Experimental evidence at protein level	Phosphatidylinositol-3-phosphatase SAC1	1	0.999	18	19	19	19	19	19	19	132179128
sp|Q9NUQ7|UFSP2_HUMAN	Q9NUQ7	UFSP2_HUMAN	UFSP2	469	Homo sapiens	1:Experimental evidence at protein level	Ufm1-specific protease 2	1	0.999	21	28	28	28	28	28	28	436441568
sp|Q9NVI7|ATD3A_HUMAN	Q9NVI7	ATD3A_HUMAN	ATAD3A	586	Homo sapiens	1:Experimental evidence at protein level	ATPase family AAA domain-containing protein 3A	0.9949	0.9975	1	1	1	1	1	1	1	0
sp|Q9NVJ2|ARL8B_HUMAN	Q9NVJ2	ARL8B_HUMAN	ARL8B	186	Homo sapiens	1:Experimental evidence at protein level	ADP-ribosylation factor-like protein 8B	0.978	0.9985	1	1	1	1	1	1	1	0
sp|Q9NVV0|TM38B_HUMAN	Q9NVV0	TM38B_HUMAN	TMEM38B	291	Homo sapiens	1:Experimental evidence at protein level	Trimeric intracellular cation channel type B	0.9987	0.999	1	1	1	1	1	1	1	7.99061e+06
sp|Q9NVV5|AIG1_HUMAN	Q9NVV5	AIG1_HUMAN	AIG1	238	Homo sapiens	1:Experimental evidence at protein level	Androgen-induced gene 1 protein	0.9999	0.9977	2	2	2	2	2	2	2	15438256
sp|Q9NW15|ANO10_HUMAN	Q9NW15	ANO10_HUMAN	ANO10	660	Homo sapiens	1:Experimental evidence at protein level	Anoctamin-10	0.9826	0.9988	1	1	1	1	1	1	1	2.23911e+06
sp|Q9NW68|BSDC1_HUMAN	Q9NW68	BSDC1_HUMAN	BSDC1	430	Homo sapiens	1:Experimental evidence at protein level	BSD domain-containing protein 1	1	0.999	2	2	2	2	2	2	2	7576519
sp|Q9NWV8|BABA1_HUMAN	Q9NWV8	BABA1_HUMAN	BABAM1	329	Homo sapiens	1:Experimental evidence at protein level	BRISC and BRCA1-A complex member 1	1	0.999	2	2	2	2	2	2	2	13838910
sp|Q9NX07|TSAP1_HUMAN	Q9NX07	TSAP1_HUMAN	TRNAU1AP	287	Homo sapiens	1:Experimental evidence at protein level	tRNA selenocysteine 1-associated protein 1	0.9806	0.9986	1	1	1	1	1	1	1	2.0176e+06
sp|Q9NX61|T161A_HUMAN	Q9NX61	T161A_HUMAN	TMEM161A	479	Homo sapiens	1:Experimental evidence at protein level	Transmembrane protein 161A	0.9844	0.9989	1	1	1	1	1	1	1	1.07565e+06
sp|Q9NXR7|BABA2_HUMAN	Q9NXR7	BABA2_HUMAN	BABAM2	383	Homo sapiens	1:Experimental evidence at protein level	BRISC and BRCA1-A complex member 2	1	0.999	4	4	4	4	4	4	4	27735274
sp|Q9NXS2|QPCTL_HUMAN	Q9NXS2	QPCTL_HUMAN	QPCTL	382	Homo sapiens	1:Experimental evidence at protein level	Glutaminyl-peptide cyclotransferase-like protein	1	0.999	6	6	6	6	6	6	6	53319332
sp|Q9NXV2|KCTD5_HUMAN	Q9NXV2	KCTD5_HUMAN	KCTD5	234	Homo sapiens	1:Experimental evidence at protein level	BTB/POZ domain-containing protein KCTD5	0.959	0.986	1	1	1	1	1	1	1	1.59625e+06
sp|Q9NYB9|ABI2_HUMAN	Q9NYB9	ABI2_HUMAN	ABI2	513	Homo sapiens	1:Experimental evidence at protein level	Abl interactor 2	1	0.999	5	3	3	5	3	3	5	11398138
sp|Q9NYU2|UGGG1_HUMAN	Q9NYU2	UGGG1_HUMAN	UGGT1	1555	Homo sapiens	1:Experimental evidence at protein level	UDP-glucose:glycoprotein glucosyltransferase 1	1	0.999	20	21	19	21	21	19	21	81941168
sp|Q9NZ01|TECR_HUMAN	Q9NZ01	TECR_HUMAN	TECR	308	Homo sapiens	1:Experimental evidence at protein level	Very-long-chain enoyl-CoA reductase	1	0.999	7	9	9	9	9	9	9	81139560
sp|Q9NZI8|IF2B1_HUMAN	Q9NZI8	IF2B1_HUMAN	IGF2BP1	577	Homo sapiens	1:Experimental evidence at protein level	Insulin-like growth factor 2 mRNA-binding protein 1	0.9803	0.9986	1	1	1	1	1	1	1	8802502
sp|Q9NZT1|CALL5_HUMAN	Q9NZT1	CALL5_HUMAN	CALML5	146	Homo sapiens	1:Experimental evidence at protein level	Calmodulin-like protein 5	0.8959	0.9921	1	1	1	1	1	1	1	4953579
sp|Q9P035|HACD3_HUMAN	Q9P035	HACD3_HUMAN	HACD3	362	Homo sapiens	1:Experimental evidence at protein level	Very-long-chain (3R)-3-hydroxyacyl-CoA dehydratase 3	1	0.999	11	16	16	16	16	16	16	1407042940
sp|Q9P0I2|EMC3_HUMAN	Q9P0I2	EMC3_HUMAN	EMC3	261	Homo sapiens	1:Experimental evidence at protein level	ER membrane protein complex subunit 3	1	0.999	5	6	6	6	6	6	6	44204812
sp|Q9P0K9|FRS1L_HUMAN	Q9P0K9	FRS1L_HUMAN	FRRS1L	293	Homo sapiens	1:Experimental evidence at protein level	DOMON domain-containing protein FRRS1L	1	0.999	4	5	5	5	5	5	5	16487125
sp|Q9P0L0|VAPA_HUMAN	Q9P0L0	VAPA_HUMAN	VAPA	249	Homo sapiens	1:Experimental evidence at protein level	Vesicle-associated membrane protein-associated protein A	1	0.999	10	11	11	12	11	11	12	138335120
sp|Q9P253|VPS18_HUMAN	Q9P253	VPS18_HUMAN	VPS18	973	Homo sapiens	1:Experimental evidence at protein level	Vacuolar protein sorting-associated protein 18 homolog	0.9956	0.9942	2	2	2	2	2	2	2	1.4569e+06
sp|Q9P258|RCC2_HUMAN	Q9P258	RCC2_HUMAN	RCC2	522	Homo sapiens	1:Experimental evidence at protein level	Protein RCC2	0.915	0.9937	1	1	1	1	1	1	1	3.65051e+06
sp|Q9P2B2|FPRP_HUMAN	Q9P2B2	FPRP_HUMAN	PTGFRN	879	Homo sapiens	1:Experimental evidence at protein level	Prostaglandin F2 receptor negative regulator	1	0.999	22	26	26	26	26	26	26	264392224
sp|Q9P2I0|CPSF2_HUMAN	Q9P2I0	CPSF2_HUMAN	CPSF2	782	Homo sapiens	1:Experimental evidence at protein level	Cleavage and polyadenylation specificity factor subunit 2	0.9775	0.9947	1	1	1	1	1	1	1	2607879
sp|Q9P2J5|SYLC_HUMAN	Q9P2J5	SYLC_HUMAN	LARS1	1176	Homo sapiens	1:Experimental evidence at protein level	Leucine--tRNA ligase, cytoplasmic	1	0.999	3	3	3	3	3	3	3	12155319
sp|Q9P2W9|STX18_HUMAN	Q9P2W9	STX18_HUMAN	STX18	335	Homo sapiens	1:Experimental evidence at protein level	Syntaxin-18	0.9846	0.9989	1	1	1	1	1	1	1	2.42673e+06
sp|Q9P2X0|DPM3_HUMAN	Q9P2X0	DPM3_HUMAN	DPM3	92	Homo sapiens	1:Experimental evidence at protein level	Dolichol-phosphate mannosyltransferase subunit 3	0.9841	0.9989	1	1	1	1	1	1	1	9954424
sp|Q9UBE0|SAE1_HUMAN	Q9UBE0	SAE1_HUMAN	SAE1	346	Homo sapiens	1:Experimental evidence at protein level	SUMO-activating enzyme subunit 1	1	0.9986	3	3	3	3	3	3	3	8820024
sp|Q9UBF2|COPG2_HUMAN	Q9UBF2	COPG2_HUMAN	COPG2	871	Homo sapiens	1:Experimental evidence at protein level	Coatomer subunit gamma-2	0.9999	0.999	3	3	1	3	3	1	3	12552206
sp|Q9UBI6|GBG12_HUMAN	Q9UBI6	GBG12_HUMAN	GNG12	72	Homo sapiens	1:Experimental evidence at protein level	Guanine nucleotide-binding protein G(I)/G(S)/G(O) subunit gamma-12	0.9843	0.9989	1	1	1	1	1	1	1	6883644
sp|Q9UBM7|DHCR7_HUMAN	Q9UBM7	DHCR7_HUMAN	DHCR7	475	Homo sapiens	1:Experimental evidence at protein level	7-dehydrocholesterol reductase	1	0.999	7	8	8	8	8	8	8	137763440
sp|Q9UBN7|HDAC6_HUMAN	Q9UBN7	HDAC6_HUMAN	HDAC6	1215	Homo sapiens	1:Experimental evidence at protein level	Protein deacetylase HDAC6	1	0.9948	2	2	2	2	2	2	2	6677159
sp|Q9UBS4|DJB11_HUMAN	Q9UBS4	DJB11_HUMAN	DNAJB11	358	Homo sapiens	1:Experimental evidence at protein level	DnaJ homolog subfamily B member 11	1	0.999	13	19	19	19	19	19	19	496340608
sp|Q9UBT2|SAE2_HUMAN	Q9UBT2	SAE2_HUMAN	UBA2	640	Homo sapiens	1:Experimental evidence at protein level	SUMO-activating enzyme subunit 2	1	0.9989	3	3	3	3	3	3	3	8483332
sp|Q9UBV2|SE1L1_HUMAN	Q9UBV2	SE1L1_HUMAN	SEL1L	794	Homo sapiens	1:Experimental evidence at protein level	Protein sel-1 homolog 1	1	0.999	8	9	9	9	9	9	9	61652444
sp|Q9UBV7|B4GT7_HUMAN	Q9UBV7	B4GT7_HUMAN	B4GALT7	327	Homo sapiens	1:Experimental evidence at protein level	Beta-1,4-galactosyltransferase 7	0.8067	0.9839	1	1	1	1	1	1	1	1.92768e+06
sp|Q9UDR5|AASS_HUMAN	Q9UDR5	AASS_HUMAN	AASS	926	Homo sapiens	1:Experimental evidence at protein level	Alpha-aminoadipic semialdehyde synthase, mitochondrial	1	0.999	13	13	13	13	13	13	13	67035104
sp|Q9UGP8|SEC63_HUMAN	Q9UGP8	SEC63_HUMAN	SEC63	760	Homo sapiens	1:Experimental evidence at protein level	Translocation protein SEC63 homolog	1	0.999	9	9	9	9	9	9	9	35286720
sp|Q9UHG3|PCYOX_HUMAN	Q9UHG3	PCYOX_HUMAN	PCYOX1	505	Homo sapiens	1:Experimental evidence at protein level	Prenylcysteine oxidase 1	1	0.999	7	7	7	7	7	7	7	57774856
sp|Q9UHI8|ATS1_HUMAN	Q9UHI8	ATS1_HUMAN	ADAMTS1	967	Homo sapiens	1:Experimental evidence at protein level	A disintegrin and metalloproteinase with thrombospondin motifs 1	1	0.9989	3	3	3	3	3	3	3	8020147
sp|Q9UI10|EI2BD_HUMAN	Q9UI10	EI2BD_HUMAN	EIF2B4	523	Homo sapiens	1:Experimental evidence at protein level	Translation initiation factor eIF2B subunit delta	0.9642	0.9975	1	1	1	1	1	1	1	1.55365e+06
sp|Q9UJ14|GGT7_HUMAN	Q9UJ14	GGT7_HUMAN	GGT7	662	Homo sapiens	1:Experimental evidence at protein level	Glutathione hydrolase 7	0.9334	0.9952	1	1	1	1	1	1	1	4.56079e+06
sp|Q9UJG1|MSPD1_HUMAN	Q9UJG1	MSPD1_HUMAN	MOSPD1	213	Homo sapiens	1:Experimental evidence at protein level	Motile sperm domain-containing protein 1	0.9823	0.9988	1	1	1	1	1	1	1	1.91295e+06
sp|Q9UJW0|DCTN4_HUMAN	Q9UJW0	DCTN4_HUMAN	DCTN4	460	Homo sapiens	1:Experimental evidence at protein level	Dynactin subunit 4	0.9853	0.999	1	1	1	1	1	1	1	6.34306e+06
sp|Q9UKR5|ERG28_HUMAN	Q9UKR5	ERG28_HUMAN	ERG28	140	Homo sapiens	1:Experimental evidence at protein level	Ergosterol biosynthetic protein 28 homolog	0.8751	0.9903	1	1	1	1	1	1	1	0
sp|Q9UL25|RAB21_HUMAN	Q9UL25	RAB21_HUMAN	RAB21	225	Homo sapiens	1:Experimental evidence at protein level	Ras-related protein Rab-21	1	0.999	3	3	3	3	3	3	3	18504854
sp|Q9UL46|PSME2_HUMAN	Q9UL46	PSME2_HUMAN	PSME2	239	Homo sapiens	1:Experimental evidence at protein level	Proteasome activator complex subunit 2	0.8625	0.9892	1	1	1	1	1	1	1	1.18166e+06
sp|Q9ULF5|S39AA_HUMAN	Q9ULF5	S39AA_HUMAN	SLC39A10	831	Homo sapiens	1:Experimental evidence at protein level	Zinc transporter ZIP10	0.9996	0.999	2	2	2	2	2	2	2	13872892
sp|Q9ULK0|GRID1_HUMAN	Q9ULK0	GRID1_HUMAN	GRID1	1009	Homo sapiens	1:Experimental evidence at protein level	Glutamate receptor ionotropic, delta-1	1	0.999	2	2	2	2	2	2	2	1.28543e+06
sp|Q9UM00|TMCO1_HUMAN	Q9UM00	TMCO1_HUMAN	TMCO1	239	Homo sapiens	1:Experimental evidence at protein level	Calcium load-activated calcium channel	1	0.999	4	5	5	5	5	5	5	54198536
sp|Q9UM54|MYO6_HUMAN	Q9UM54	MYO6_HUMAN	MYO6	1294	Homo sapiens	1:Experimental evidence at protein level	Unconventional myosin-VI	0.9581	0.997	1	1	1	1	1	1	1	2131226
sp|Q9UMS4|PRP19_HUMAN	Q9UMS4	PRP19_HUMAN	PRPF19	504	Homo sapiens	1:Experimental evidence at protein level	Pre-mRNA-processing factor 19	1	0.999	13	15	15	15	15	15	15	190197296
sp|Q9UN86|G3BP2_HUMAN	Q9UN86	G3BP2_HUMAN	G3BP2	482	Homo sapiens	1:Experimental evidence at protein level	Ras GTPase-activating protein-binding protein 2	1	0.999	2	2	2	2	2	2	2	3503269
sp|Q9UNE7|CHIP_HUMAN	Q9UNE7	CHIP_HUMAN	STUB1	303	Homo sapiens	1:Experimental evidence at protein level	E3 ubiquitin-protein ligase CHIP	1	0.999	6	6	6	6	6	6	6	19569818
sp|Q9UNF1|MAGD2_HUMAN	Q9UNF1	MAGD2_HUMAN	MAGED2	606	Homo sapiens	1:Experimental evidence at protein level	Melanoma-associated antigen D2	0.9998	0.999	2	2	2	2	2	2	2	6000132
sp|Q9UNL2|SSRG_HUMAN	Q9UNL2	SSRG_HUMAN	SSR3	185	Homo sapiens	1:Experimental evidence at protein level	Translocon-associated protein subunit gamma	1	0.999	1	3	3	3	3	3	3	45826896
sp|Q9UNM6|PSD13_HUMAN	Q9UNM6	PSD13_HUMAN	PSMD13	376	Homo sapiens	1:Experimental evidence at protein level	26S proteasome non-ATPase regulatory subunit 13	1	0.999	10	11	11	11	11	11	11	76648688
sp|Q9UNP9|PPIE_HUMAN	Q9UNP9	PPIE_HUMAN	PPIE	301	Homo sapiens	1:Experimental evidence at protein level	Peptidyl-prolyl cis-trans isomerase E	0.9994	0.9983	2	2	2	2	2	2	2	3984957
sp|Q9UNQ2|DIM1_HUMAN	Q9UNQ2	DIM1_HUMAN	DIMT1	313	Homo sapiens	1:Experimental evidence at protein level	Dimethyladenosine transferase	0.9726	0.9834	2	2	2	2	2	2	2	6.98535e+06
sp|Q9UNS2|CSN3_HUMAN	Q9UNS2	CSN3_HUMAN	COPS3	423	Homo sapiens	1:Experimental evidence at protein level	COP9 signalosome complex subunit 3	1	0.999	2	2	2	2	2	2	2	10568267
sp|Q9UQ80|PA2G4_HUMAN	Q9UQ80	PA2G4_HUMAN	PA2G4	394	Homo sapiens	1:Experimental evidence at protein level	Proliferation-associated protein 2G4	1	0.9989	3	3	3	3	3	3	3	7627473
sp|Q9Y224|RTRAF_HUMAN	Q9Y224	RTRAF_HUMAN	RTRAF	244	Homo sapiens	1:Experimental evidence at protein level	RNA transcription, translation and transport factor protein	1	0.999	11	12	12	12	12	12	12	79034384
sp|Q9Y230|RUVB2_HUMAN	Q9Y230	RUVB2_HUMAN	RUVBL2	463	Homo sapiens	1:Experimental evidence at protein level	RuvB-like 2	1	0.999	21	25	25	25	25	25	25	278652032
sp|Q9Y262|EIF3L_HUMAN	Q9Y262	EIF3L_HUMAN	EIF3L	564	Homo sapiens	1:Experimental evidence at protein level	Eukaryotic translation initiation factor 3 subunit L	1	0.999	4	4	4	4	4	4	4	13657967
sp|Q9Y265|RUVB1_HUMAN	Q9Y265	RUVB1_HUMAN	RUVBL1	456	Homo sapiens	1:Experimental evidence at protein level	RuvB-like 1	1	0.999	15	18	18	18	18	18	18	175211424
sp|Q9Y266|NUDC_HUMAN	Q9Y266	NUDC_HUMAN	NUDC	331	Homo sapiens	1:Experimental evidence at protein level	Nuclear migration protein nudC	1	0.9974	4	4	4	4	4	4	4	16733220
sp|Q9Y276|BCS1_HUMAN	Q9Y276	BCS1_HUMAN	BCS1L	419	Homo sapiens	1:Experimental evidence at protein level	Mitochondrial chaperone BCS1	1	0.999	7	7	7	7	7	7	7	25466790
sp|Q9Y277|VDAC3_HUMAN	Q9Y277	VDAC3_HUMAN	VDAC3	283	Homo sapiens	1:Experimental evidence at protein level	Non-selective voltage-gated ion channel VDAC3	1	0.9989	3	2	2	3	2	2	3	18973064
sp|Q9Y282|ERGI3_HUMAN	Q9Y282	ERGI3_HUMAN	ERGIC3	383	Homo sapiens	1:Experimental evidence at protein level	Endoplasmic reticulum-Golgi intermediate compartment protein 3	1	0.999	6	6	6	6	6	6	6	63912012
sp|Q9Y285|SYFA_HUMAN	Q9Y285	SYFA_HUMAN	FARSA	508	Homo sapiens	1:Experimental evidence at protein level	Phenylalanine--tRNA ligase alpha subunit	0.9855	0.999	1	1	1	1	1	1	1	0
sp|Q9Y295|DRG1_HUMAN	Q9Y295	DRG1_HUMAN	DRG1	367	Homo sapiens	1:Experimental evidence at protein level	Developmentally-regulated GTP-binding protein 1	0.8124	0.9845	1	1	1	1	1	1	1	1.36409e+06
sp|Q9Y2A7|NCKP1_HUMAN	Q9Y2A7	NCKP1_HUMAN	NCKAP1	1128	Homo sapiens	1:Experimental evidence at protein level	Nck-associated protein 1	1	0.999	35	38	38	38	38	38	38	291531200
sp|Q9Y2G8|DJC16_HUMAN	Q9Y2G8	DJC16_HUMAN	DNAJC16	782	Homo sapiens	1:Experimental evidence at protein level	DnaJ homolog subfamily C member 16	1	0.998	4	4	4	4	4	4	4	6632221
sp|Q9Y312|AAR2_HUMAN	Q9Y312	AAR2_HUMAN	AAR2	384	Homo sapiens	1:Experimental evidence at protein level	Protein AAR2 homolog	1	0.9985	2	2	2	2	2	2	2	2432721
sp|Q9Y383|LC7L2_HUMAN	Q9Y383	LC7L2_HUMAN	LUC7L2	392	Homo sapiens	1:Experimental evidence at protein level	Putative RNA-binding protein Luc7-like 2	1	0.999	3	3	2	3	3	2	3	30173400
sp|Q9Y385|UB2J1_HUMAN	Q9Y385	UB2J1_HUMAN	UBE2J1	318	Homo sapiens	1:Experimental evidence at protein level	Ubiquitin-conjugating enzyme E2 J1	0.9853	0.999	1	1	1	1	1	1	1	4.92537e+06
sp|Q9Y394|DHRS7_HUMAN	Q9Y394	DHRS7_HUMAN	DHRS7	339	Homo sapiens	1:Experimental evidence at protein level	Dehydrogenase/reductase SDR family member 7	1	0.999	2	2	2	2	2	2	2	9970482
sp|Q9Y3A3|PHOCN_HUMAN	Q9Y3A3	PHOCN_HUMAN	MOB4	225	Homo sapiens	1:Experimental evidence at protein level	MOB-like protein phocein	0.8493	0.988	1	1	1	1	1	1	1	4764800
sp|Q9Y3A6|TMED5_HUMAN	Q9Y3A6	TMED5_HUMAN	TMED5	229	Homo sapiens	1:Experimental evidence at protein level	Transmembrane emp24 domain-containing protein 5	1	0.999	4	4	4	4	4	4	4	40062708
sp|Q9Y3B3|TMED7_HUMAN	Q9Y3B3	TMED7_HUMAN	TMED7	224	Homo sapiens	1:Experimental evidence at protein level	Transmembrane emp24 domain-containing protein 7	1	0.999	6	7	7	7	7	7	7	60664528
sp|Q9Y3B4|SF3B6_HUMAN	Q9Y3B4	SF3B6_HUMAN	SF3B6	125	Homo sapiens	1:Experimental evidence at protein level	Splicing factor 3B subunit 6	1	0.999	5	6	6	6	6	6	6	76778568
sp|Q9Y3D7|TIM16_HUMAN	Q9Y3D7	TIM16_HUMAN	PAM16	125	Homo sapiens	1:Experimental evidence at protein level	Mitochondrial import inner membrane translocase subunit TIM16	0.9202	0.9941	1	1	1	1	1	1	1	3.02735e+06
sp|Q9Y3E0|GOT1B_HUMAN	Q9Y3E0	GOT1B_HUMAN	GOLT1B	138	Homo sapiens	1:Experimental evidence at protein level	Vesicle transport protein GOT1B	0.9855	0.999	1	1	1	1	1	1	1	4.90589e+06
sp|Q9Y3E5|PTH2_HUMAN	Q9Y3E5	PTH2_HUMAN	PTRH2	179	Homo sapiens	1:Experimental evidence at protein level	Peptidyl-tRNA hydrolase 2, mitochondrial	0.9853	0.999	1	1	1	1	1	1	1	5.21622e+06
sp|Q9Y3F4|STRAP_HUMAN	Q9Y3F4	STRAP_HUMAN	STRAP	350	Homo sapiens	1:Experimental evidence at protein level	Serine-threonine kinase receptor-associated protein	1	0.999	5	5	5	5	5	5	5	17631338
sp|Q9Y3I0|RTCB_HUMAN	Q9Y3I0	RTCB_HUMAN	RTCB	505	Homo sapiens	1:Experimental evidence at protein level	RNA-splicing ligase RtcB homolog	1	0.999	10	11	11	11	11	11	11	109504160
sp|Q9Y3Q3|TMED3_HUMAN	Q9Y3Q3	TMED3_HUMAN	TMED3	217	Homo sapiens	1:Experimental evidence at protein level	Transmembrane emp24 domain-containing protein 3	0.9856	0.999	1	1	1	1	1	1	1	9037723
sp|Q9Y487|VPP2_HUMAN	Q9Y487	VPP2_HUMAN	ATP6V0A2	856	Homo sapiens	1:Experimental evidence at protein level	V-type proton ATPase 116 kDa subunit a 2	0.9999	0.9986	2	2	2	2	2	2	2	6469728
sp|Q9Y490|TLN1_HUMAN	Q9Y490	TLN1_HUMAN	TLN1	2541	Homo sapiens	1:Experimental evidence at protein level	Talin-1	1	0.9983	5	5	5	5	5	5	5	21232540
sp|Q9Y4L1|HYOU1_HUMAN	Q9Y4L1	HYOU1_HUMAN	HYOU1	999	Homo sapiens	1:Experimental evidence at protein level	Hypoxia up-regulated protein 1	1	0.999	17	20	20	20	20	20	20	104498808
sp|Q9Y5B9|SP16H_HUMAN	Q9Y5B9	SP16H_HUMAN	SUPT16H	1047	Homo sapiens	1:Experimental evidence at protein level	FACT complex subunit SPT16	1	0.999	4	4	4	4	4	4	4	6.59606e+06
sp|Q9Y5L0|TNPO3_HUMAN	Q9Y5L0	TNPO3_HUMAN	TNPO3	923	Homo sapiens	1:Experimental evidence at protein level	Transportin-3	0.9457	0.9961	1	1	1	1	1	1	1	1.15748e+06
sp|Q9Y5M8|SRPRB_HUMAN	Q9Y5M8	SRPRB_HUMAN	SRPRB	271	Homo sapiens	1:Experimental evidence at protein level	Signal recognition particle receptor subunit beta	1	0.999	8	8	8	8	8	8	8	98214320
sp|Q9Y639|NPTN_HUMAN	Q9Y639	NPTN_HUMAN	NPTN	398	Homo sapiens	1:Experimental evidence at protein level	Neuroplastin	0.8265	0.9859	1	1	1	1	1	1	1	0
sp|Q9Y672|ALG6_HUMAN	Q9Y672	ALG6_HUMAN	ALG6	507	Homo sapiens	1:Experimental evidence at protein level	Dolichyl pyrophosphate Man9GlcNAc2 alpha-1,3-glucosyltransferase	1	0.999	2	2	2	2	2	2	2	9008030
sp|Q9Y679|AUP1_HUMAN	Q9Y679	AUP1_HUMAN	AUP1	410	Homo sapiens	1:Experimental evidence at protein level	Lipid droplet-regulating VLDL assembly factor AUP1	1	0.999	2	2	2	2	2	2	2	9043854
sp|Q9Y692|GMEB1_HUMAN	Q9Y692	GMEB1_HUMAN	GMEB1	573	Homo sapiens	1:Experimental evidence at protein level	Glucocorticoid modulatory element-binding protein 1	0.8631	0.9893	1	1	1	1	1	1	1	3.84221e+06
sp|Q9Y6A9|SPCS1_HUMAN	Q9Y6A9	SPCS1_HUMAN	SPCS1	169	Homo sapiens	1:Experimental evidence at protein level	Signal peptidase complex subunit 1	1	0.999	2	2	2	2	2	2	2	24202560
sp|Q9Y6I9|TX264_HUMAN	Q9Y6I9	TX264_HUMAN	TEX264	313	Homo sapiens	1:Experimental evidence at protein level	Testis-expressed protein 264	0.9997	0.9978	2	2	2	2	2	2	2	6888606
sp|Q9Y6K0|CEPT1_HUMAN	Q9Y6K0	CEPT1_HUMAN	CEPT1	416	Homo sapiens	1:Experimental evidence at protein level	Choline/ethanolaminephosphotransferase 1	1	0.999	2	2	2	2	2	2	2	22175722
sp|Q9Y6M1|IF2B2_HUMAN	Q9Y6M1	IF2B2_HUMAN	IGF2BP2	599	Homo sapiens	1:Experimental evidence at protein level	Insulin-like growth factor 2 mRNA-binding protein 2	1	0.999	4	4	3	4	4	3	4	7.35324e+06
sp|Q9Y6M5|ZNT1_HUMAN	Q9Y6M5	ZNT1_HUMAN	SLC30A1	507	Homo sapiens	1:Experimental evidence at protein level	Proton-coupled zinc antiporter SLC30A1	1	0.9982	5	5	5	5	5	5	5	13504618
sp|Q9Y6M7|S4A7_HUMAN	Q9Y6M7	S4A7_HUMAN	SLC4A7	1214	Homo sapiens	1:Experimental evidence at protein level	Sodium bicarbonate cotransporter 3	1	0.999	10	12	12	12	12	12	12	55783232
sp|Q9Y6M9|NDUB9_HUMAN	Q9Y6M9	NDUB9_HUMAN	NDUFB9	179	Homo sapiens	1:Experimental evidence at protein level	NADH dehydrogenase [ubiquinone] 1 beta subcomplex subunit 9	0.9803	0.9986	1	1	1	1	1	1	1	4.08609e+06
sp|Q9Y6W5|WASF2_HUMAN	Q9Y6W5	WASF2_HUMAN	WASF2	498	Homo sapiens	1:Experimental evidence at protein level	Actin-binding protein WASF2	1	0.999	8	8	8	8	8	8	8	28098744
