# Supplementary material for: Auxiliary subunits reshape structural asymmetry and functional plasticity in heterotetrameric GluA1/A2 AMPA receptor core
Source: Nat Commun. 2026 Mar 28;17:4191. doi: 10.1038/s41467-026-71063-1 (PMC13153358; doi:10.1038/s41467-026-71063-1)
Supplement: Supplementary file 6 — Source Data [file 41467_2026_71063_MOESM6_ESM.xlsx]

## Sheet: Fig1c
	Figure1 panel c
			TDes (ms)
	WT		3.6	5.89	5.73	5.9	3.91	3.15	4.51	3.63	5.05	4.59667	0.36057
	Cryo-EM		10.06	11.21	9.12	7.92	6.09	8.66	7.02	12.08	9.79	5.275	6.43	9.3	6.58	5.97	6.44	3.1	4.76

## Sheet: Fig1d
	Figure1 panel d
			TDeact (ms)
	WT		5.26	4.16	3.95	2.58	2.53	2.47	2.42
	Cryo-EM		3.69	4.23	2.84	4.75	3.6	2.85	5.35	3.74	2.68	0.802

## Sheet: Fig1e
	Figure1 panel e
			TRecDes (ms)
	WT		135.6	89.36	79.53	69.5	67.8	115.2	161.9	109.4
	Cryo-EM		94.5	82.5	75.2	109.6	218.6	94.26	106.5	58.76

## Sheet: Fig1f
	Figure1 panel f
			ISS/Imax
	WT		0.0406	0.00854	0.0225	0.00706	0.0154	0.00369	0.0112	0.00212	0.0347
	Cryo-EM		0.0427	0.0816	0.0842	0.0281	0.00728	0.0404	0.0073	0.0119	0.00394	0.0258	0.0502	0.00586
